# Supplementary material for: Organic farming practices change the soil bacteria community, improving soil quality and maize crop yields
Source: PeerJ. 2021 Sep 23;9:e11985. doi: 10.7717/peerj.11985 (PMC8465994; doi:10.7717/peerj.11985)
Supplement: Supplemental Information 4 [file peerj-09-11985-s004.xlsx]

## Sheet: Planilha1
Sample	treatment	block	year	stage	treat_time	block_year	treat_year	Ammonium	Nitrate	N inorg	C_poxc	CN inorg	Beta	P_Ac	P _Alk	pH	OM	P	K	Ca	Mg	Al	Yield (ton/há)	evenness	good	richnes	pd	N uptake (g/kg)	P uptake (g/kg)	K uptake (g/kg)	Dry mass (g)	N uptake (mg/plant)	P uptake (mg/plant)	K uptake (mg/plant)
CM1.1	CM	CM1	1	v5	CM_V5	MC1_1	CM_1	24.6863	35.3438	60.03	468.5	7.80443	24.794	233.563	25.0999	4.5	30	9	7.5	32	12	6	5.2	0.917	0.997	999	70.9462	33.84	2.5294	27.54	15.62	528.581	39.5092	430.175
CM2.1	CM	CM2	1	v5	CM_V5	MC2_1	CM_1	18.946	28.8546	47.8006	515.6	10.7865	39.203	300.455	48.7948	4.8	31	8	9.1	42	18	2	5.8	0.913	0.998	904	65.8724	25.056	2.64815	28.305	21.35	534.946	56.538	604.312
CM3.1	CM	CM3	1	v5	CM_V5	MC3_1	CM_1	14.0442	33.3344	47.3785	529.456	11.175	34.0585	215.093	53.4427	5	34	8	7.7	51	24	1	5.7	0.924	0.998	935	67.4061	29.728	2.74315	26.01	18.84	560.076	51.681	490.028
CM1.2	CM	CM1	1	r1	CM_R1	MC1_1	CM_1	5.32646	4.64087	9.96733	408.2	40.9538	32.1112	359.267	56.7522	4.6	25	8	6.5	25	12	4	5.2	0.916	0.997	1017	74.5602	11.424	1.24689	9.18	389.03	4444.28	485.076	3571.3
CM2.2	CM	CM2	1	r1	CM_R1	MC2_1	CM_1	5.08114	4.86942	9.95056	423.1	42.5225	26.2162	280.18	45.7903	4.5	23	6	5.9	25	10	7	5.8	0.918	0.997	969	70.8541	13.056	1.50814	10.71	241.27	3150.02	363.869	2584
CM3.2	CM	CM3	1	r1	CM_R1	MC3_1	CM_1	5.58235	4.48675	10.0691	448.8	44.572	39.8779	271.579	75.8028	5	28	6	6	49	23	1	5.7	0.924	0.998	929	69.2295	14.4	1.42501	10.965	293.64	4228.42	418.441	3219.76
CM1.3	CM	CM1	1	h	CM_PH	MC1_1	CM_1	8.84116	7.05123	15.8924	323.906	20.3812	37.467	329.639	79.0146	4.5	25	7	6.7	21	10	6	5.2	0.926	0.997	1013	72.7413
CM2.3	CM	CM2	1	h	CM_PH	MC2_1	CM_1	8.90707	6.56578	15.4728	330.2	21.3406	33.9209	281.936	67.5609	4.5	25	11	6	24	9	5	5.8	0.929	0.998	1022	74.0895
CM3.3	CM	CM3	1	h	CM_PH	MC3_1	CM_1	8.94106	6.28822	15.2293	344.858	22.6444	47.389	359.254	96.8659	5.1	29	8	6.8	38	18	0.02	5.7	0.929	0.998	999	73.3502
TM1.1	TM	TM1	1	v5	TM_V5	MT1_1	TM_1	11.8288	27.3097	39.1385	632.099	16.1503	26.3705	173.239	61.4215	5.3	30	18	7.8	60	24	0.02	7.2	0.927	0.998	827	63.0346	24.768	2.32752	26.775	16.63	411.892	38.7067	445.268
TM2.1	TM	TM2	1	v5	TM_V5	MT2_1	TM_1	14.876	26.1668	41.0428	678.074	16.5211	32.6464	229.179	60.352	5.4	31	20	8.4	63	24	0.02	6.1	0.913	0.998	786	56.1329	31.808	2.42252	27.54	16.18	514.653	39.1964	445.597
TM3.1	TM	TM3	1	v5	TM_V5	MT3_1	TM_1	14.6622	30.506	45.1683	609.6	13.4962	35.4688	230.71	25.7459	5.7	35	22	6	60	18	0.02	6.9	0.919	0.998	922	61.569	33.664	2.30377	29.835	16.23	546.367	37.3902	484.222
TM1.2	TM	TM1	1	r1	TM_R1	MT1_1	TM_1	5.03849	4.82855	9.86704	610.2	61.8422	26.985	231.701	71.5024	5.6	24	22	6.4	58	19	0.02	7.2	0.923	0.997	945	64.8562	13.216	1.80502	9.69	313.95	4149.16	566.685	3042.18
TM2.2	TM	TM2	1	r1	TM_R1	MT2_1	TM_1	5.27123	4.49605	9.76728	615.6	63.0268	19.7812	276.285	67.5097	5.1	26	12	5.4	42	16	1	6.1	0.933	0.997	895	62.968	13.296	1.55564	9.18	342.95	4559.86	533.507	3148.28
TM3.2	TM	TM3	1	r1	TM_R1	MT3_1	TM_1	6.08817	5.19594	11.2841	620.9	55.0242	29.733	243.482	56.2403	5.3	28	13	5.7	45	16	0.02	6.9	0.926	0.998	925	65.6409	13.344	1.18751	10.71	326.71	4359.62	387.972	3499.06
TM1.3	TM	TM1	1	h	TM_PH	MT1_1	TM_1	8.46891	5.61422	14.0831	357.4	25.3779	45.7282	268.219	91.7501	5.4	25	14	6.9	49	15	0.02	7.2	0.921	0.997	1166	79.014
TM2.3	TM	TM2	1	h	TM_PH	MT2_1	TM_1	8.24895	6.10327	14.3522	407.4	28.3859	30.5443	283.083	72.8763	5.2	27	14	5.9	43	16	0.02	6.1	0.918	0.997	961	66.8919
TM3.3	TM	TM3	1	h	TM_PH	MT3_1	TM_1	8.09513	5.96228	14.0574	383.6	27.2881	44.122	295.879	76.4048	5.3	22	15	6.1	47	16	0.02	6.9	0.913	0.997	870	61.1534
OM1.1	OM	OM1	1	v5	OM_V5	MO1_1	OM_1	10.0452	9.36853	19.4137	644.9	33.2188	35.0277	257.649	69.9207	5.4	27	17	4.5	43	18	0.02	8.1	0.914	0.996	1049	68.2832	35.168	2.64815	31.365	13.09	460.349	34.6643	410.568
OM2.1	OM	OM2	1	v5	OM_V5	MO2_1	OM_1	10.553	7.95852	18.5115	696.3	37.6144	45.1275	271.26	51.1005	5.9	31	35	5.6	55	21	0.02	7.3	0.916	0.996	1003	64.3845	28.928	2.51752	27.54	10.05	290.726	25.3011	276.777
OM3.1	OM	OM3	1	v5	OM_V5	MO3_1	OM_1	10.2241	7.98757	18.2117	620.3	34.0606	32.0169	274.375	60.6472	5.5	28	22	8.7	62	24	0.02	5.4	0.925	0.997	945	62.625	29.792	2.5294	30.6	11.59	345.289	29.3157	354.654
OM1.2	OM	OM1	1	r1	OM_R1	MO1_1	OM_1	6.22373	3.85769	10.0814	516.1	51.1932	29.3986	310.044	54.9293	5.6	29	21	2.5	46	14	0.02	8.1	0.926	0.998	804	59.8779	10.064	1.90002	9.435	363.6	3659.27	690.846	3430.57
OM2.2	OM	OM2	1	r1	OM_R1	MO2_1	OM_1	6.26805	4.3354	10.6034	549.3	51.8039	31.5302	258.485	60.9242	5.9	28	15	2.8	49	18	0.02	7.3	0.924	0.997	918	67.1476	10.048	1.62689	8.67	377.63	3794.43	614.363	3274.05
OM3.2	OM	OM3	1	r1	OM_R1	MO3_1	OM_1	6.71031	3.30354	10.0138	426.3	42.571	29.365	291.561	58.0672	5.6	24	10	2.3	39	15	0.02	5.4	0.926	0.996	1159	76.0651	10.72	1.30626	9.69	404.35	4334.63	528.187	3918.15
OM1.3	OM	OM1	1	h	OM_PH	MO1_1	OM_1	10.5377	7.90326	18.4409	396.2	21.4848	38.0888	297.612	91.0543	5.8	25	14	3.5	48	17	0.02	8.1	0.927	0.996	1221	81.1095
OM2.3	OM	OM2	1	h	OM_PH	MO2_1	OM_1	10.067	7.59963	17.6667	426.6	24.1472	61.39	264.301	86.7616	5.8	27	16	4.4	57	19	0.02	7.3	0.923	0.996	1091	74.5701
OM3.3	OM	OM3	1	h	OM_PH	MO3_1	OM_1	9.74919	7.21241	16.9616	366.9	21.6312	33.7247	335.088	75.625	5.7	24	11	2.4	39	14	0.02	5.4	0.922	0.995	1248	81.9795
NM1.1	NM	NM1	1	v5	NM_V5	MN1_1	NM_1	10.6147	8.42609	19.0408	641.7	33.7014	61.056	278.672	126.696	5.7	30	105	5.3	68	26	0.02	7.5	0.904	0.997	932	66.8734	45.024	2.77878	29.07	10.56	475.453	29.3439	306.979
NM2.1	NM	NM2	1	v5	NM_V5	MN2_1	NM_1	10.9295	8.29135	19.2209	618.2	32.163	59.8205	277.119	138.218	5.8	28	32	5.3	49	24	0.02	7.4	0.913	0.997	944	66.9668	43.088	2.92128	31.365	10.27	442.514	30.0015	322.119
NM3.1	NM	NM3	1	v5	NM_V5	MN3_1	NM_1	11.31	9.40687	20.7169	686.6	33.1421	66.7264	301.159	79.8077	5.8	29	38	6.9	57	26	0.02	5.5	0.924	0.997	1054	66.6949	40.576	2.77878	27.54	8.41	341.244	23.3695	231.611
NM1.2	NM	NM1	1	r1	NM_R1	MN1_1	NM_1	6.92231	4.0597	10.982	459.5	41.8412	47.2802	286.358	135.109	5.5	23	73	3.1	57	22	0.02	7.5	0.918	0.998	778	59.8344	12.016	1.54376	7.905	360.83	4335.73	557.036	2852.36
NM2.2	NM	NM2	1	r1	NM_R1	MN2_1	NM_1	6.51586	3.94105	10.4569	424.2	40.5665	57.7016	282.225	141.631	5.7	23	49	3.9	46	21	0.02	7.4	0.92	0.998	763	57.5699	14.288	1.92377	7.905	283.52	4050.93	545.427	2241.23
NM3.2	NM	NM3	1	r1	NM_R1	MN3_1	NM_1	6.40816	4.34101	10.7492	450.9	41.9474	56.9598	321.579	149.671	5.5	23	48	3.3	50	22	0.02	5.5	0.914	0.998	791	61.9225	12.752	1.69814	6.63	303.93	3875.72	516.116	2015.06
NM1.3	NM	NM1	1	h	NM_PH	MN1_1	NM_1	8.08775	7.49955	15.5873	349	22.39	76.8816	276.746	184.808	5.9	26	94	3.8	56	22	0.02	7.5	0.903	0.998	726	54.3123
NM2.3	NM	NM2	1	h	NM_PH	MN2_1	NM_1	8.21337	6.59037	14.8037	311.3	21.0285	84.6883	357.112	164.908	5.9	27	58	4	53	23	0.02	7.4	0.907	0.998	832	60.0043
NM3.3	NM	NM3	1	h	NM_PH	MN3_1	NM_1	8.39725	9.07289	17.4701	340.7	19.5018	80.4337	332.6	198.663	5.8	28	36	5.3	55	30	0.02	5.5	0.904	0.997	911	62.2333
CM1.4	CM	CM1	2	v5	CM_V5	MC1_2	CM_2	26.2631	33.6463	59.9095	346.3	5.78039	45.6832	510.624	88.6689	4.8	27	9	8.3	33	15	2	1.4	0.928	0.995	1500	118.838	32.944	3.30128	31.365	15.72	517.88	51.8961	493.058
CM2.4	CM	CM2	2	v5	CM_V5	MC2_2	CM_2	40.6415	49.8168	90.4583	355	3.92446	49.5521	510.395	105.179	4.7	29	9	7.8	38	21	2	3.1	0.925	0.995	1418	108.511	40.688	4.13254	32.13	21.44	872.351	88.6016	688.867
CM3.4	CM	CM3	2	v5	CM_V5	MC3_2	CM_2	32.2916	38.687	70.9786	362.5	5.10717	49.4988	519.946	70.4573	4.6	28	9	8.7	32	13	3	2.1	0.927	0.997	1204	94.9638	44.464	3.51503	31.365	18.72	832.366	65.8014	587.153
CM1.5	CM	CM1	2	r1	CM_R1	MC1_2	CM_2	8.60324	12.2654	20.8687	424.7	20.3511	60.5337	385.626	80.443	4.7	25	10	9.4	24	11	4	1.4	0.92	0.996	1225	95.3184	16.032	1.85252	6.12	288.08	4618.5	533.673	1763.05
CM2.5	CM	CM2	2	r1	CM_R1	MC2_2	CM_2	10.067	21.0238	31.0908	557.4	17.9281	68.107	431.174	83.0915	4.7	26	10	10.2	32	15	3	3.1	0.928	0.997	1187	86.9964	14.064	1.53189	5.865	244.22	3434.71	374.118	1432.35
CM3.5	CM	CM3	2	r1	CM_R1	MC3_2	CM_2	10.3407	9.98821	20.329	495.4	24.3692	68.7486	442.225	79.2755	4.7	25	9	7.4	26	11	3	2.1	0.925	0.997	1204	93.8994	12	1.49626	5.865	290.22	3482.64	434.246	1702.14
CM1.6	CM	CM1	2	h	CM_PH	MC1_2	CM_2	5.69231	10.256	15.9483	427.94	26.833	78.0143	556.92	93.437	4.7	30	9	8.2	23	11	3	1.4	0.927	0.996	1367	94.3354
CM2.6	CM	CM2	2	h	CM_PH	MC2_2	CM_2	5.91512	12.0767	17.9918	562.96	31.2898	90.8779	552.212	131.779	4.9	32	10	11.8	29	16	1	3.1	0.935	0.995	1399	102.199
CM3.6	CM	CM3	2	h	CM_PH	MC3_2	CM_2	5.72439	11.054	16.7784	553.82	33.0079	88.2654	544.955	89.9684	4.6	30	10	10.8	21	10	4	2.1	0.929	0.995	1470	102.896
TM1.4	TM	TM1	2	v5	TM_V5	MT1_2	TM_2	17.6063	38.5713	56.1775	378.7	6.74113	38.7598	394.312	86.3186	5.4	31	48	9.3	69	21	0.02	1.9	0.926	0.994	1578	102.452	46.624	3.33691	29.835	16.7	778.621	55.7263	498.245
TM2.4	TM	TM2	2	v5	TM_V5	MT2_2	TM_2	17.1904	37.4581	54.6485	358.3	6.55644	42.3885	388.204	101.855	5.4	25	29	7.9	62	22	0.02	1.8	0.927	0.997	1254	97.3048	42.912	3.53878	29.835	18.2	780.998	64.4058	542.997
TM3.4	TM	TM3	2	v5	TM_V5	MT3_2	TM_2	13.1894	31.7386	44.9279	386.3	8.59822	37.3934	373.267	80.6761	5.6	29	41	9	70	24	0.02	2.1	0.851	0.998	921	72.7049	34.272	3.28941	26.01	16.55	567.202	54.4397	430.466
TM1.5	TM	TM1	2	r1	TM_R1	MT1_2	TM_2	11.4811	6.18216	17.6633	551.6	31.2286	52.1477	350.07	98.8871	5.6	26	59	6.4	63	19	0.02	1.9	0.923	0.994	1459	103.231	23.472	1.78127	17.595	310.05	7277.49	552.282	5455.33
TM2.5	TM	TM2	2	r1	TM_R1	MT2_2	TM_2	8.76513	11.1312	19.8963	506.1	25.4369	49.6052	381.001	81.5465	5.2	22	22	6.8	42	15	0.02	1.8	0.928	0.995	1470	101.883	18.064	1.80502	20.655	340.85	6157.11	615.24	7040.26
TM3.5	TM	TM3	2	r1	TM_R1	MT3_2	TM_2	7.40339	6.05241	13.4558	517.7	38.4741	53.2008	381.818	104.044	5.9	26	38	7.1	62	20	0.02	2.1	0.926	0.996	1241	87.0011	17.968	1.84064	17.595	324.55	5831.51	597.38	5710.46
TM1.6	TM	TM1	2	h	TM_PH	MT1_2	TM_2	6.47191	11.4123	17.8842	631.99	35.3379	83.6762	414.191	133.506	5.7	28	43	7.7	55	16	0.02	1.9	0.934	0.997	1296	102.163
TM2.6	TM	TM2	2	h	TM_PH	MT2_2	TM_2	7.86169	10.9556	18.8173	561.95	29.8634	87.5102	409.545	148.786	5.7	22	28	6.3	68	20	0.02	1.8	0.938	0.994	1513	114.488
TM3.6	TM	TM3	2	h	TM_PH	MT3_2	TM_2	6.25312	10.2234	16.4765	598.49	36.3239	73.3205	400.346	106.546	5.6	27	18	6.7	48	17	0.02	2.1	0.934	0.995	1563	107.382
OM1.4	OM	OM1	2	v5	OM_V5	MO1_2	OM_2	11.1363	26.3456	37.4819	335.5	8.95098	58.3008	424.908	125.287	5.9	28	47	6.4	59	19	0.02	5.4	0.931	0.995	1485	107.312	36.48	3.13503	30.6	13.1	477.888	41.0689	400.86
OM2.4	OM	OM2	2	v5	OM_V5	MO2_2	OM_2	9.75352	22.9802	32.7338	308.5	9.42452	58.3556	494.095	100.197	5.7	24	38	5.5	51	17	0.02	6.4	0.93	0.996	1332	97.2829	39.184	3.34878	32.13	10.2	399.677	34.1576	327.726
OM3.4	OM	OM3	2	v5	OM_V5	MO3_2	OM_2	9.79656	25.8984	35.6949	330.1	9.24781	68.2248	449.736	107.192	5.9	29	34	6.4	57	18	0.02	7.3	0.93	0.995	1529	111.899	39.44	3.36066	31.365	10.9	429.896	36.6312	341.878
OM1.5	OM	OM1	2	r1	OM_R1	MO1_2	OM_2	8.25884	5.54522	13.8041	516.7	37.431	44.9726	365.806	106.41	6	25	30	4.2	54	19	0.02	5.4	0.932	0.996	1308	92.4069	13.952	1.36564	13.005	362.55	5058.3	495.112	4714.96
OM2.5	OM	OM2	2	r1	OM_R1	MO2_2	OM_2	9.10583	5.11204	14.2179	512.9	36.0743	59.521	392.258	105.923	5.9	22	21	4.8	50	15	0.02	6.4	0.932	0.997	1102	91.5212	11.84	1.42501	13.77	377.45	4469.01	537.871	5197.49
OM3.5	OM	OM3	2	r1	OM_R1	MO3_2	OM_2	9.04845	5.31596	14.3644	535.1	37.2518	51.4787	418.254	107.462	5.8	27	23	5	51	15	0.02	7.3	0.925	0.995	1338	96.0484	17.184	1.42501	13.005	402.39	6914.67	573.411	5233.08
OM1.6	OM	OM1	2	h	OM_PH	MO1_2	OM_2	6.03079	9.87299	15.9038	566	35.589	78.561	419.751	142.911	6.1	24	29	5.7	55	17	0.02	5.4	0.932	0.996	1283	91.3156
OM2.6	OM	OM2	2	h	OM_PH	MO2_2	OM_2	5.24877	9.96785	15.2166	537.58	35.3285	68.9204	383.898	92.1999	5.8	22	15	4.4	38	13	0.02	6.4	0.932	0.997	1216	92.3897
OM3.6	OM	OM3	2	h	OM_PH	MO3_2	OM_2	6.78515	10.7644	17.5496	606.61	34.5655	81.8875	368.065	132.321	6	26	37	5	47	15	0.02	7.3	0.922	0.997	1165	86.0823
NM1.4	NM	NM1	2	v5	NM_V5	MN1_2	NM_2	11.8468	20.3564	32.2032	442.4	13.7378	59.1431	363.122	160.627	5.9	27	48	4.1	56	26	0.02	6.1	0.927	0.996	1234	88.7478	40.528	3.53878	31.365	10.3	417.438	36.4495	323.06
NM2.4	NM	NM2	2	v5	NM_V5	MN2_2	NM_2	10.5553	21.7109	32.2661	413.3	12.8091	72.38	475.02	186.952	5.7	28	33	6.7	48	22	0.02	6.3	0.93	0.995	1377	99.1268	39.056	3.45566	32.13	10.27	401.105	35.4896	329.975
NM3.4	NM	NM3	2	v5	NM_V5	MN3_2	NM_2	9.97935	21.9651	31.9445	339.8	10.6372	57.5492	401.8	158.861	5.7	26	42	4.1	75	27	0.02	5.6	0.927	0.997	1314	96.3895	42.064	3.15878	30.6	9.45	397.505	29.8505	289.17
NM1.5	NM	NM1	2	r1	NM_R1	MN1_2	NM_2	8.98284	6.49049	15.4733	600	38.7764	86.2052	396.674	176.263	5.9	24	51	4.1	61	30	0.02	6.1	0.926	0.996	1227	87.2723	8.256	1.40126	10.71	358.6	2960.6	502.493	3840.61
NM2.5	NM	NM2	2	r1	NM_R1	MN2_2	NM_2	8.50972	5.74406	14.2538	596.1	41.8205	90.0444	413.944	162.839	5.7	24	45	5.7	48	22	0.02	6.3	0.925	0.995	1322	90.4751	9.536	1.18751	9.945	290.5	2770.21	344.972	2889.02
NM3.5	NM	NM3	2	r1	NM_R1	MN3_2	NM_2	9.67764	5.00568	14.6833	516.7	35.1896	78.7787	354.622	155.716	6	23	32	3.5	59	26	0.02	5.6	0.928	0.996	1340	96.2364	10.272	1.24689	9.945	303.5	3117.55	378.43	3018.31
NM1.6	NM	NM1	2	h	NM_PH	MN1_2	NM_2	5.28443	10.4286	15.713	539.61	34.3417	99.3658	375.074	179.749	5.9	29	53	4.4	50	23	0.02	6.1	0.924	0.995	1373	92.4677
NM2.6	NM	NM2	2	h	NM_PH	MN2_2	NM_2	5.29498	12.4054	17.7004	550.78	31.1168	100.089	544.826	171.742	5.8	28	34	5.6	47	27	0.02	6.3	0.911	0.997	1182	87.5906
NM3.6	NM	NM3	2	h	NM_PH	MN3_2	NM_2	4.49075	11.5108	16.0015	560.93	35.0548	85.7243	436.389	164.97	5.8	26	29	3.6	44	28	0.02	5.6	0.914	0.995	1407	99.5847
