# Supplementary material for: Organic farming practices change the soil bacteria community, improving soil quality and maize crop yields
Source: PeerJ. 2021 Sep 23;9:e11985. doi: 10.7717/peerj.11985 (PMC8465994; doi:10.7717/peerj.11985)
Supplement: Supplemental Information 5 [file peerj-09-11985-s005.xlsx]

## Sheet: Planilha1
	22dap	92 dap	125 dap	22	90	125
	11/25/2017	2018-05-02	2018-03-04	11/14/2018	2019-08-01	2019-08-04
	Year 1			Year 2
	V5	R1	AH	V5	R1	AH
Rainfall (mm)	77.6	112.4	117.6	33.2	95.6	177.4

## Sheet: v5-1-11-25-17
15 days	Radiação Solar [W/m2]	Precipitação [mm]	Velocidade Do Vento [m/sec]		Temperatura Do Ar [°C]			Umidade Relativa Do Ar [%]			Wind Speed Max [m/sec]	5TM - Temp. Do Solo [°C]			5TM - Umidade Do Solo [%]	ETo [mm]
date	Med.	Somatório	Med.	máximo	Med.	mínimo	máximo	Med.	mínimo	máximo	máximo	Med.	mínimo	máximo	Med.	Med.
2017-11-11 00:00:00	0	0	0.8	1.8	18.8	18.8	18.9	99.3	99.3	99.3	2.5	24.7	24.6	24.9	34.3
2017-11-11 01:00:00	0	0	0.9	1.8	19	18.9	19.2	99.3	99.3	99.3	2.9	24.5	24.5	24.6	33.3
2017-11-11 02:00:00	0	0	0.1	0.7	19.1	19	19.2	99.3	99.3	99.3	1.4	24.5	24.5	24.6	32.3
2017-11-11 03:00:00	0	0	0	0	19.1	19.1	19.3	99.3	99.3	99.3	0.3	24.4	24.4	24.5	31.9
2017-11-11 04:00:00	0	0.2	0.1	0.9	19.2	19.1	19.4	99.3	99.3	99.3	1.5	24.4	24.4	24.4	31.5
2017-11-11 05:00:00	0	0	0.4	0.6	19.3	19.2	19.4	99.3	99.3	99.3	1.3	24.4	24.4	24.4	31.1
2017-11-11 06:00:00	0	0	0	0.2	19.4	19.2	19.5	99.3	99.3	99.3	0.5	24.3	24.3	24.4	30.9
2017-11-11 07:00:00	24	0	0	0.2	19.6	19.5	19.9	99.3	99.3	99.4	0.6	24.3	24.3	24.4	30.6
2017-11-11 08:00:00	117	0	0.1	0.4	20.2	19.8	20.6	99.3	99.3	99.4	1.9	24.3	24.3	24.4	30.4
2017-11-11 09:00:00	90	0	0.2	0.3	20.3	20.2	20.5	99.3	99.3	99.3	1.2	24.4	24.4	24.5	30.3
2017-11-11 10:00:00	203	0	0.3	0.8	21.2	20.3	22	98.4	95.5	99.3	1.8	24.4	24.4	24.5	30.1
2017-11-11 11:00:00	386	0	0.4	0.7	23.1	22.1	23.9	88.1	83.6	93.6	2.6	24.5	24.5	24.6	30
2017-11-11 12:00:00	437	0	0.5	1	23.8	22.8	26	83.2	78.9	86.9	2.7	24.7	24.6	24.8	29.8
2017-11-11 13:00:00	827	0	0.9	1.3	26	24	27.8	75.6	69.2	82.8	4	24.9	24.8	25.1	29.8
2017-11-11 14:00:00	637	0	1.1	1.8	26.5	25.1	27.9	70.6	64.2	75.7	3.9	25.2	25.1	25.4	29.6
2017-11-11 15:00:00	703	0	1.1	1.8	27.9	26.5	28.8	64.5	62.7	68	4.3	25.5	25.4	25.7	29.5
2017-11-11 16:00:00	548	0	1	1.4	28.3	27.6	28.9	60.7	57.8	65.8	5.3	25.8	25.7	25.9	29.4
2017-11-11 17:00:00	252	0	1.1	1.4	26.3	25	27.2	66.6	62.2	70.3	3.1	25.9	25.9	26	29.4
2017-11-11 18:00:00	70	0	0.6	0.9	24.2	23.7	24.8	71.2	69.9	72.3	2.2	25.9	25.8	26	29.3
2017-11-11 19:00:00	6	0	0.2	0.5	22.6	21.8	23.6	77	73.4	80.9	1.2	25.7	25.7	25.8	29.2
2017-11-11 20:00:00	0	0	0	0.2	21.1	20.4	21.6	85.6	81.6	90.2	1.9	25.6	25.5	25.7	29.1
2017-11-11 21:00:00	0	0	0	0.1	19.8	19.5	20.1	92.9	90.9	93.9	1.6	25.4	25.3	25.5	29.1
2017-11-11 22:00:00	0	0	0	0	18.7	18.2	19.2	97.9	95.4	99.2	0.4	25.2	25.2	25.3	29.1
2017-11-11 23:00:00	0	0	0	0	17.7	17.6	18	99.2	99.2	99.2	0	25	25	25.2	29	3.2
2017-11-12 00:00:00	0	0	0	0	17.2	16.6	17.6	99.2	99.2	99.3	0.2	24.9	24.8	25	29
2017-11-12 01:00:00	0	0	0	0	16.8	16.5	17.2	99.3	99.3	99.3	0	24.7	24.7	24.8	29
2017-11-12 02:00:00	0	0	0	0	16	15.1	16.5	99.3	99.3	99.3	0	24.5	24.4	24.7	28.9
2017-11-12 03:00:00	0	0	0	0	15.8	15	16.4	99.3	99.3	99.3	0	24.3	24.3	24.4	28.9
2017-11-12 04:00:00	0	0	0	0	15.4	14.9	15.9	99.3	99.3	99.3	0	24.1	24.1	24.3	28.9
2017-11-12 05:00:00	0	0	0	0	15	14.5	15.6	99.3	99.3	99.3	0.5	24	24	24.1	28.8
2017-11-12 06:00:00	0	0	0	0	14.8	14.3	15.1	99.3	99.3	99.3	0	23.8	23.8	23.9	28.7
2017-11-12 07:00:00	21	0	0	0.1	16.1	14.8	17.6	98.9	95.2	99.3	0.7	23.7	23.6	23.8	28.7
2017-11-12 08:00:00	31	0	0	0.2	19.9	17.6	21.7	83.1	72.8	93.2	1	23.6	23.6	23.7	28.7
2017-11-12 09:00:00	545	0	0.2	0.7	23.1	21.9	25.6	65.9	50.3	73	2	23.7	23.7	23.8	28.7
2017-11-12 10:00:00	809	0	0.5	0.8	25.3	24.5	25.8	45.5	39.9	51.6	2.5	23.9	23.8	24.1	28.6
2017-11-12 11:00:00	887	0	0.6	0.8	26.3	25.4	26.9	40.2	33.9	47.6	2.6	24.2	24.1	24.5	28.6
2017-11-12 12:00:00	927	0	0.6	1.4	27.2	26.6	28.2	37.1	32.5	43.6	2.5	24.7	24.5	25	28.5
2017-11-12 13:00:00	929	0	0.8	1.2	28.1	27.1	28.8	36.8	34	39.6	2.9	25.2	25	25.4	28.4
2017-11-12 14:00:00	866	0	0.7	1.3	29.1	28	29.9	35	32.4	38.9	3.8	25.6	25.5	25.8	28.3
2017-11-12 15:00:00	783	0	0.9	1.3	29.4	29	29.9	32.8	29.2	36.4	5.2	26	25.9	26.1	28.2
2017-11-12 16:00:00	594	0	1.1	1.8	29.6	29.1	30.1	30.4	27.2	34.4	4	26.1	26.1	26.2	28.2
2017-11-12 17:00:00	381	0	1	1.8	29	28.6	29.3	32.2	29.9	34.2	5	26.1	26.1	26.2	28.2
2017-11-12 18:00:00	135	0	0.2	0.7	27.9	27	28.5	34.2	32.2	36.1	2	26	25.9	26.1	28.1
2017-11-12 19:00:00	4	0	0	0.2	24.5	22.5	26.7	42.2	35.8	49	0.8	25.8	25.7	25.9	28.1
2017-11-12 20:00:00	0	0	0	0.1	21.3	20.6	22.4	53.1	50.8	55.9	0.5	25.5	25.4	25.7	28.1
2017-11-12 21:00:00	0	0	0	0.2	20.4	19.5	21	56.9	53.8	59.5	0.6	25.3	25.2	25.4	28
2017-11-12 22:00:00	0	0	0	0	19.3	18.8	19.8	59	55.7	62.1	0.3	25	24.9	25.1	28
2017-11-12 23:00:00	0	0	0	0.2	18	17.1	18.8	63	57.3	67	0.9	24.8	24.7	24.9	28	4.4
2017-11-13 00:00:00	0	0	0	0	18.1	17.4	18.5	58.4	55.1	61.1	0	24.6	24.5	24.7	27.9
2017-11-13 01:00:00	0	0	0	0.2	17.6	16.9	18	62.2	57.6	68.2	0.7	24.3	24.3	24.4	27.9
2017-11-13 02:00:00	0	0	0	0.2	16.6	15.8	17.4	69.6	61.4	73.3	1.1	24.1	24.1	24.2	27.9
2017-11-13 03:00:00	0	0	0	0.1	15.3	14.4	15.9	76.1	70.5	86.9	0.5	23.9	23.9	24.1	27.8
2017-11-13 04:00:00	0	0	0.1	0.4	14.7	14.1	15.5	83.9	73.2	88.8	0.8	23.7	23.7	23.9	27.8
2017-11-13 05:00:00	0	0	0	0.1	13.6	13.1	14.4	88.4	82.3	93.2	0.7	23.6	23.6	23.7	27.8
2017-11-13 06:00:00	0	0	0.1	0.4	14.5	13.6	15	81.9	78.4	87.5	1.8	23.4	23.4	23.6	27.8
2017-11-13 07:00:00	22	0	0.1	0.5	16.8	14.8	18.1	77.6	73.5	83.7	2.1	23.3	23.3	23.4	27.7
2017-11-13 08:00:00	34	0	0.4	0.7	18.9	17.9	19.9	72.3	66.7	75.8	2.1	23.3	23.3	23.3	27.6
2017-11-13 09:00:00	581	0	0.4	0.6	21.7	20.7	22.9	60.2	54.2	67.3	1.9	23.3	23.3	23.5	27.6
2017-11-13 10:00:00	807	0	0.5	0.9	24.3	22.7	25.3	51.9	46.4	55.3	2.1	23.5	23.5	23.7	27.6
2017-11-13 11:00:00	900	0	0.6	1	26.5	25.7	27.2	44.6	40.6	48.6	3.1	23.9	23.7	24.1	27.5
2017-11-13 12:00:00	934	0	0.6	1.1	28.3	27.2	29.1	38.8	34.2	44.4	3	24.4	24.2	24.6	27.5
2017-11-13 13:00:00	928	0	0.7	1.2	29.5	28.2	30.9	30.4	22.1	36.3	3.6	24.9	24.7	25.2	27.4
2017-11-13 14:00:00	867	0	0.7	1.1	29.9	29.5	30.5	28.9	25.7	33.3	3.9	25.4	25.2	25.6	27.4
2017-11-13 15:00:00	765	0	0.9	1.5	30.2	29.5	31	28.7	24.8	35	3	25.7	25.6	25.8	27.3
2017-11-13 16:00:00	607	0	0.6	1.1	30.5	29.9	30.9	26.6	24.4	29.4	3.1	25.8	25.8	25.9	27.3
2017-11-13 17:00:00	387	0	0.6	1	29.6	29.2	30.3	24.5	21.2	28.2	2.8	25.8	25.8	25.9	27.2
2017-11-13 18:00:00	141	0	0.4	0.7	28	26.6	29.4	28.1	25.2	32.1	1.8	25.7	25.7	25.8	27.1
2017-11-13 19:00:00	4	0	0	0.1	24.5	23.6	26.3	37.1	32.4	39.7	0.9	25.5	25.5	25.6	27.1
2017-11-13 20:00:00	0	0	0	0.4	23.1	21.7	24.2	42.5	38	46.6	1.1	25.3	25.2	25.4	27.1
2017-11-13 21:00:00	0	0	0.1	0.3	21.4	19.9	22.4	50.1	44.9	56.9	1.4	25	25	25.2	27.1
2017-11-13 22:00:00	0	0	0.1	0.3	20.2	19.8	20.5	58.9	56.4	63	2	24.8	24.8	25	27.1
2017-11-13 23:00:00	0	0	0	0.2	18.6	18	20	72.2	63.8	76.9	1.2	24.6	24.6	24.7	27	4.4
2017-11-14 00:00:00	0	0	0	0.1	17.5	17.1	17.9	77.9	74.5	81.4	0.6	24.4	24.4	24.6	27
2017-11-14 01:00:00	0	0	0	0	15.8	15	16.4	82.7	79.2	86.3	0.4	24.2	24.2	24.4	27
2017-11-14 02:00:00	0	0	0	0	14.8	14.3	15.2	84.9	82.6	88.2	0.4	24	24	24.2	26.9
2017-11-14 03:00:00	0	0	0	0	13.8	13.2	14.9	88.7	83.2	92.1	0.8	23.8	23.7	24	26.9
2017-11-14 04:00:00	0	0	0	0	12.9	12.4	13.7	93.1	88.2	97.3	0.4	23.6	23.5	23.7	26.9
2017-11-14 05:00:00	0	0	0	0.2	12.6	11.9	13.4	92	88.4	95.9	0.9	23.4	23.4	23.5	26.9
2017-11-14 06:00:00	0	0	0.2	0.7	12.9	11.9	13.8	87.2	81.1	94.4	1.8	23.2	23.1	23.3	26.9
2017-11-14 07:00:00	15	0	0.3	0.7	15.3	13.7	17	75.2	69.4	83.5	1.9	23	23	23.1	26.8
2017-11-14 08:00:00	33	0	0.4	0.8	18.3	17	20	61.5	55.8	68	1.9	23	23	23.1	26.8
2017-11-14 09:00:00	567	0	0.5	0.9	20.9	19.2	22.5	51.3	45.8	55.2	2.1	23.1	23	23.2	26.7
2017-11-14 10:00:00	794	0	0.4	0.7	23.7	22.3	25.2	42.7	38.4	46.6	2.9	23.2	23.2	23.4	26.7
2017-11-14 11:00:00	876	0	0.5	0.7	26.2	24.8	27.8	39.5	34.4	43.6	2.1	23.5	23.4	23.7	26.6
2017-11-14 12:00:00	899	0	0.6	0.9	28.9	28.1	29.5	34.3	31.4	42	2.9	24	23.8	24.3	26.6
2017-11-14 13:00:00	891	0	0.8	1.8	30.6	29.5	31.6	28.5	25.5	33	2.6	24.6	24.4	24.9	26.5
2017-11-14 14:00:00	838	0	0.5	0.8	31.6	31.3	32.1	27.7	24.9	34.3	2.3	25.1	24.9	25.3	26.4
2017-11-14 15:00:00	749	0	0.5	1.5	32.4	31.4	33.1	25.6	22.5	31.8	3.1	25.4	25.4	25.6	26.4
2017-11-14 16:00:00	585	0	0.6	1	32.4	32	32.8	23.7	22.2	26.5	3.2	25.6	25.6	25.7	26.3
2017-11-14 17:00:00	369	0	0.2	0.5	32.4	31.8	32.9	22.7	20.9	26.1	2	25.6	25.6	25.7	26.3
2017-11-14 18:00:00	130	0	0.2	0.6	30.2	29.1	31.2	28.5	25.1	31.8	1.8	25.5	25.5	25.6	26.2
2017-11-14 19:00:00	3	0	0.1	0.4	26.9	26.2	28.6	35.8	32.5	38.4	1.1	25.4	25.4	25.6	26.2
2017-11-14 20:00:00	0	0	0.1	0.4	25.2	24.1	26.4	37.1	35.5	39.8	2.1	25.3	25.2	25.4	26.2
2017-11-14 21:00:00	0	0	0	0.2	23	22.1	24	46.4	39.2	53.5	1.5	25.1	25	25.2	26.1
2017-11-14 22:00:00	0	0	0	0.1	21	19.7	22.1	58.6	53.4	64.7	1.6	24.9	24.8	25	26.1
2017-11-14 23:00:00	0	0	0	0.1	19.5	18.9	19.9	66.5	65.1	69.3	0.8	24.7	24.6	24.8	26.1	4.3
2017-11-15 00:00:00	0	0	0	0	18.4	18	18.8	71.7	69.7	73.8	0.5	24.5	24.4	24.6	26.1
2017-11-15 01:00:00	0	0	0	0.3	18.1	17.9	18.6	71.7	70.5	72.7	0.9	24.3	24.3	24.4	26
2017-11-15 02:00:00	0	0	0.1	0.5	17.6	17.1	18.1	72.5	70.5	75.3	1.2	24.2	24.1	24.3	26
2017-11-15 03:00:00	0	0	0	0	16.4	15.7	16.9	79.9	77.6	84.6	1	24	24	24.1	26
2017-11-15 04:00:00	0	0	0	0.1	16.1	15.5	16.5	81.7	79.5	84.6	0.6	23.9	23.8	24	26
2017-11-15 05:00:00	0	0	0	0.1	16.2	15.6	16.5	82.2	80.2	86	0.6	23.7	23.7	23.8	25.9
2017-11-15 06:00:00	3	0	0	0	15.8	15.2	16.2	87	84.5	89.7	0.4	23.6	23.6	23.7	25.9
2017-11-15 07:00:00	32	0	0	0.3	18.3	16.5	19.9	77.7	69.5	84.4	0.7	23.5	23.5	23.6	25.9
2017-11-15 08:00:00	48	0	0.2	0.8	21.7	20	23.7	61.8	53.8	69.2	1.5	23.5	23.5	23.5	25.8
2017-11-15 09:00:00	551	0	1.3	2.4	25.1	23.5	26.4	55.8	53.9	57.2	4	23.6	23.5	23.7	25.8
2017-11-15 10:00:00	781	0	2.7	3.3	27.9	26.7	28.6	51.3	48.5	54.4	6.5	23.8	23.7	24	25.7
2017-11-15 11:00:00	878	0	2.3	3.1	29.6	29.1	30.5	47.8	45.3	50.8	5.3	24.1	24	24.3	25.7
2017-11-15 12:00:00	902	0	2	2.4	30.9	30.3	31.7	44	40.7	45.8	4.4	24.5	24.4	24.8	25.6
2017-11-15 13:00:00	779	0	2.1	2.9	32.2	31.6	33.2	40.3	37.7	42.6	6	25.1	24.9	25.3	25.5
2017-11-15 14:00:00	574	0	1.3	2.3	32.2	30.4	33.6	39.3	34.3	43.3	4	25.5	25.4	25.6	25.5
2017-11-15 15:00:00	780	0	1.5	2.2	33.4	32.6	34.9	35	33.5	38.5	5	25.7	25.7	25.9	25.5
2017-11-15 16:00:00	182	0	1.3	2.7	30.4	28.7	33.9	39.2	34.3	42.5	6.1	25.9	25.9	26	25.4
2017-11-15 17:00:00	59	0	0.3	0.8	27.3	26.7	28.2	50.3	44.1	57.9	1.7	25.9	25.8	26	25.4
2017-11-15 18:00:00	9.5	0.8	3.5	7	22.8	19.9	26.5	69.9	48.7	84.5	11.4	25.7	25.7	25.8	25.3
2017-11-15 19:00:00	0	0.4	0.9	1.5	20.3	19.8	20.9	78.6	73.3	84.5	2.4	25.5	25.4	25.7	25.4
2017-11-15 20:00:00	0	0	0.5	0.9	20.2	19.7	20.6	84.9	82.2	88.2	1.9	25.3	25.3	25.4	25.3
2017-11-15 21:00:00	0	0	0.7	1.4	20.4	19.6	21.3	84.2	76	91.5	2.3	25.1	25.1	25.3	25.3
2017-11-15 22:00:00	0	0	0.7	1.2	20.8	20.1	21.9	83.2	76.4	86.9	2.3	25	25	25.1	25.3
2017-11-15 23:00:00	0	0	1	1.6	21.2	20.8	21.6	78.9	74.9	84	2.4	24.8	24.8	25	25.3	4.6
2017-11-16 00:00:00	0	0	0.1	0.6	20.2	19.5	20.9	85.9	80.9	90.2	1.4	24.7	24.7	24.8	25.3
2017-11-16 01:00:00	0	0	0	0.1	20.2	19.1	21	86.9	82.8	92.5	0.5	24.6	24.6	24.7	25.2
2017-11-16 02:00:00	0	0	0	0	20.4	19.8	21.1	84.3	77.8	88.5	0.3	24.5	24.4	24.6	25.2
2017-11-16 03:00:00	0	0	0.2	0.7	21.6	20.8	22.1	75.2	72.8	78.9	1	24.3	24.3	24.4	25.2
2017-11-16 04:00:00	0	0	0.1	0.5	21.3	19.9	22.1	76.7	72.4	81.6	0.8	24.3	24.3	24.4	25.1
2017-11-16 05:00:00	0	0	0.3	0.8	21.5	20.5	21.9	75.5	72.9	80.2	1.2	24.2	24.2	24.3	25.1
2017-11-16 06:00:00	1	0	1	1.5	21.8	21.5	22.1	73.7	71.8	76.1	2.2	24.1	24.1	24.2	25.1
2017-11-16 07:00:00	30	0	0.9	1.3	23	22.1	23.9	70.8	69	73.4	2.4	24.1	24.1	24.2	25
2017-11-16 08:00:00	43	0	1.6	2.1	24.9	24.1	25.8	65.8	62.8	68.7	3.6	24.1	24.1	24.2	25
2017-11-16 09:00:00	554	0	1.8	2.3	27.3	26.3	28.5	58	51.9	63.5	4.8	24.2	24.2	24.3	24.9
2017-11-16 10:00:00	499	0	2.3	3.2	28.5	27.8	29.8	51.3	46.1	56	6.6	24.4	24.3	24.5	24.9
2017-11-16 11:00:00	846	0	2.7	3.3	30.5	29.5	31.4	47.3	42.7	49.6	7.1	24.5	24.5	24.7	24.8
2017-11-16 12:00:00	476.5	2	2	3	30.1	26.5	32.4	49.3	41.9	70.3	5.9	24.9	24.7	25.1	24.7
2017-11-16 13:00:00	160	0	0.3	0.5	27.6	26.8	28.1	63	58.7	69	1.9	25.2	25.2	25.4	24.6
2017-11-16 14:00:00	240	0	0.9	1.4	29.5	28.6	30.6	51.8	46.1	59.8	3	25.4	25.4	25.4	24.7
2017-11-16 15:00:00	172	1	0.3	1.1	29	26.1	31.1	55.8	43.9	72.3	2.6	25.4	25.4	25.4	24.7
2017-11-16 16:00:00	69	0	1.5	3.3	25	22.6	27.6	64.9	60	69.7	6.2	25.4	25.4	25.5	24.7
2017-11-16 17:00:00	49.33	1.8	1.7	3.2	23.8	22.8	25.1	68.6	60.5	75.5	5.5	25.3	25.3	25.4	24.7
2017-11-16 18:00:00	76	0	1.5	2.1	23.8	23.6	24	66.7	65.5	69.8	3.1	25.2	25.2	25.3	24.6
2017-11-16 19:00:00	2	0	0.4	1.6	22.3	21.5	23.6	75	66	81.3	3.1	25.1	25.1	25.2	24.7
2017-11-16 20:00:00	0	0	0.5	1.6	21.5	20.5	22.8	76.3	69	83.5	2.3	25	24.9	25.1	24.8
2017-11-16 21:00:00	0	0	0.2	0.6	20.6	19.6	21.6	81.8	74	89.1	1.1	24.8	24.8	24.9	24.8
2017-11-16 22:00:00	0	0	0.1	0.5	20.9	20.3	21.6	80.9	75	86.3	1.7	24.7	24.7	24.8	24.8
2017-11-16 23:00:00	0	0	0.2	0.7	19.9	19.2	21.2	88.7	76.4	95.7	1.7	24.6	24.6	24.7	24.8	3.1
2017-11-17 00:00:00	0	0	0	0.2	19	18.4	19.6	93.4	89	99	0.8	24.5	24.5	24.6	24.8
2017-11-17 01:00:00	0	0	0	0.6	18.7	18.1	19.4	92.1	88	95.2	1.1	24.3	24.3	24.4	24.8
2017-11-17 02:00:00	0	0	0.2	0.7	18.8	18.1	19.4	91.4	86.1	97.2	1.8	24.2	24.2	24.3	24.8
2017-11-17 03:00:00	0	0.6	1	2.9	20.5	18.9	21.5	80.7	72.1	90.9	6.5	24.2	24.2	24.2	24.8
2017-11-17 04:00:00	0	10.6	0.7	1.2	19.2	18.4	19.9	94.8	89.3	99.3	2.4	24.1	24.1	24.2	24.8
2017-11-17 05:00:00	0	1.2	0	0.2	18.4	18.3	18.5	99.3	99.3	99.3	1.1	23.9	23.7	24.1	31.3
2017-11-17 06:00:00	3	0.4	0	0.1	18.5	18.4	18.6	99.3	99.3	99.3	0.6	23.7	23.7	23.7	32.5
2017-11-17 07:00:00	25	0.2	1	2.1	18.7	18.6	18.9	99.3	99.3	99.3	3.4	23.7	23.7	23.8	32
2017-11-17 08:00:00	156	0	0.5	1.4	19.6	19	20.7	99.3	99	99.3	2.9	23.7	23.7	23.8	31.6
2017-11-17 09:00:00	375	0	0.8	1.4	21.7	20.9	23.2	89.8	78.9	95.8	3	23.7	23.7	23.8	31.4
2017-11-17 10:00:00	776	0	1.1	1.8	24.5	22.9	25.2	75.7	72.2	81.6	3.6	23.9	23.9	24.1	31.2
2017-11-17 11:00:00	880	0	2	2.4	25.7	25.1	26.3	72.5	68.2	77.8	4.7	24.2	24.1	24.4	31
2017-11-17 12:00:00	917	0	1.9	2.4	27.3	26.5	28.1	65.3	61.4	68.1	4.9	24.6	24.4	24.8	30.7
2017-11-17 13:00:00	678	0	1.6	2.1	28.4	27.1	30.1	58.1	50.2	62.1	3.8	25	24.9	25.2	30.4
2017-11-17 14:00:00	279	0.4	1.1	1.7	28.2	26.6	29	59.3	55.7	67.2	3.8	25.3	25.2	25.4	30.1
2017-11-17 15:00:00	201	0	1.8	4.3	27.6	25.9	29	56.8	52.5	62.5	9.3	25.4	25.4	25.4	29.8
2017-11-17 16:00:00	97	0	2.3	3.9	23.8	23.1	24.6	70.8	59.5	79.1	6.9	25.4	25.4	25.4	29.7
2017-11-17 17:00:00	6	10.2	0.3	1.6	21.3	20.1	23.4	92.3	74.5	99.3	3.1	25.3	25.3	25.4	29.6
2017-11-17 18:00:00	0	0.8	0.2	0.4	20	19.9	20.1	99.3	99.3	99.3	0.8	25.1	25	25.3	31.9
2017-11-17 19:00:00	1	0.8	0.1	0.5	19.7	19.4	19.9	99.3	99.3	99.3	1.4	24.9	24.8	25	33.4
2017-11-17 20:00:00	0	0.2	0.8	1.4	19.7	19.5	19.8	99.3	99.3	99.3	2.5	24.8	24.8	24.9	32.3
2017-11-17 21:00:00	0	1.8	0.9	1.8	19.6	19.2	20	97.4	93.4	99.2	3.3	24.7	24.7	24.8	31.9
2017-11-17 22:00:00	0	0.2	0.9	1.9	19.3	19.1	19.6	99.1	98.4	99.3	3.2	24.6	24.5	24.7	32.6
2017-11-17 23:00:00	0	0.2	1.6	2	19.5	19.4	19.7	99.2	99.2	99.3	3.9	24.5	24.5	24.6	32.2	3.4
2017-11-18 00:00:00	0	0	1.2	2	19.6	19.4	19.7	99.2	99.2	99.2	3.7	24.4	24.4	24.5	32
2017-11-18 01:00:00	0	0	0.1	0.4	19.4	19.3	19.5	99.2	99.2	99.2	1.1	24.3	24.3	24.4	31.7
2017-11-18 02:00:00	0	0	0.2	0.7	19.6	19.3	20	96.9	92.5	99.2	1.3	24.3	24.3	24.3	31.4
2017-11-18 03:00:00	0	0	0	0.1	19.2	18.9	19.6	97.3	94.6	99.2	0.3	24.2	24.2	24.3	31.2
2017-11-18 04:00:00	0	0	0	0	18.8	18.5	19.1	99.3	99.2	99.3	0.1	24.2	24.2	24.2	31
2017-11-18 05:00:00	0	0	0	0	19	18.5	19.3	99.2	99.2	99.3	0.2	24.1	24.1	24.2	30.8
2017-11-18 06:00:00	4	0	0	0.2	18.8	18.4	19.1	99.2	99.2	99.3	0.8	24.1	24.1	24.1	30.7
2017-11-18 07:00:00	62	0	1.2	1.7	20.6	19.4	21	89.1	86.2	96.6	2.8	24	24	24.1	30.5
2017-11-18 08:00:00	191	0	1.8	2.4	22.3	21.2	23.4	81	77.3	87.5	4	24	24	24.1	30.3
2017-11-18 09:00:00	179	0	1.1	1.6	23.4	23.2	23.7	79	74.4	82.6	3.2	24.1	24.1	24.2	30.2
2017-11-18 10:00:00	295	0	0.5	0.9	24.5	23.4	25.8	77.6	70.8	83.8	1.5	24.1	24.1	24.2	30.1
2017-11-18 11:00:00	331	0	0.5	1.3	25.9	25.2	26.5	72	66.6	76	2.1	24.3	24.2	24.4	30
2017-11-18 12:00:00	609	0	1.4	2.3	27.4	26.4	28.5	63.5	57.6	68.3	4.5	24.5	24.4	24.6	30
2017-11-18 13:00:00	794	0	1.8	3.1	29.7	28.8	30.6	52.1	46.6	55.6	5.9	24.7	24.6	25	29.9
2017-11-18 14:00:00	662	0	2.2	3	29.9	29	31.3	49.8	46.1	53.2	7	25.1	25	25.3	29.8
2017-11-18 15:00:00	673	0	1.5	2.2	30.5	29.3	31.3	47.5	44.5	51	4.4	25.4	25.3	25.5	29.7
2017-11-18 16:00:00	343	0	1.2	1.8	29.7	28.7	30.1	51.9	46.7	55.8	4	25.5	25.5	25.7	29.6
2017-11-18 17:00:00	67	0	1	1.7	28.4	27.7	29.2	56.1	53.1	58.4	2.8	25.6	25.6	25.7	29.5
2017-11-18 18:00:00	40	0	1.1	2.3	24.5	23.8	27	77.3	61.6	83.6	5.9	25.6	25.6	25.7	29.4
2017-11-18 19:00:00	0	0	1.2	2.4	23.8	23.4	24.1	79.3	75.9	82.2	4	25.5	25.5	25.6	29.3
2017-11-18 20:00:00	0	0	1.6	2.5	22	21.1	23.1	85.1	76.1	93.3	3.9	25.4	25.3	25.5	29.2
2017-11-18 21:00:00	0	10.6	2.1	3.7	20.5	20.3	21.2	98.5	92.6	99.3	5.9	25.2	25.2	25.4	29.1
2017-11-18 22:00:00	0	1.6	2.2	3.1	20.3	20.2	20.4	99.2	99.2	99.2	6.5	25	24.9	25.2	34.2
2017-11-18 23:00:00	0	0	2.3	2.7	20.6	20.5	20.6	99.2	99.2	99.2	4.6	24.8	24.7	24.9	34.1	3.7
2017-11-19 00:00:00	0	0	1.9	2.3	20.8	20.6	21.1	98	94.7	99.2	4.5	24.7	24.7	24.8	33
2017-11-19 01:00:00	0	0	0.3	1.8	20.6	20.4	20.9	97.5	96	99.2	3.2	24.6	24.6	24.7	32.2
2017-11-19 02:00:00	0	0	0.1	0.7	20.8	20.4	20.9	96.8	94.2	99.2	1.1	24.5	24.5	24.6	31.7
2017-11-19 03:00:00	0	0	0.7	1.6	20.9	20.8	21.1	96.4	95.7	97.2	3.1	24.5	24.5	24.6	31.4
2017-11-19 04:00:00	0	0	1.3	1.7	21.1	20.9	21.2	96.1	94.8	97.4	2.9	24.5	24.5	24.5	31.1
2017-11-19 05:00:00	0	0	0.6	1.3	20.9	20.9	21.1	98.2	97.4	99.2	2.8	24.4	24.4	24.5	30.9
2017-11-19 06:00:00	1	0	0.2	1.4	21.1	20.9	21.3	97.8	95.4	99.2	3	24.4	24.4	24.5	30.6
2017-11-19 07:00:00	5	0	0.1	0.6	21.4	21.2	21.5	96.9	95.5	98.2	1.3	24.4	24.4	24.4	30.5
2017-11-19 08:00:00	69	0	0.1	0.4	21.8	21.5	22.6	96.4	91.6	98.1	1.5	24.4	24.4	24.4	30.3
2017-11-19 09:00:00	230	0	0.5	0.9	23	22.6	23.5	90.4	88.9	93.2	2.6	24.4	24.4	24.5	30.2
2017-11-19 10:00:00	396	0	0.3	0.8	24.1	23	25	85.8	80.8	92.8	1.6	24.5	24.5	24.6	30.1
2017-11-19 11:00:00	562	0	1.5	1.9	25.5	25	26.1	77.3	73	80.8	3.7	24.6	24.6	24.8	30
2017-11-19 12:00:00	496	0	1.7	2.4	26.1	25.6	26.7	73.5	70.8	77	4.5	24.8	24.8	25	29.9
2017-11-19 13:00:00	548	0	1.8	2.6	26.3	25.8	27	72	68.6	74.8	4	25	25	25.2	29.9
2017-11-19 14:00:00	293	0	2	2.5	26	25.3	26.7	72.7	68.1	77.5	4.4	25.2	25.2	25.3	29.8
2017-11-19 15:00:00	313	0	1.5	2.3	25.1	24.1	26.1	74.8	68.9	85.3	5	25.4	25.4	25.4	29.7
2017-11-19 16:00:00	242	0	0.9	1.7	26.5	26.2	26.8	66.5	62.8	69.8	2.7	25.4	25.4	25.4	29.6
2017-11-19 17:00:00	203	0	0.3	0.9	26.9	26	27.9	66.5	62.2	71.2	1.6	25.4	25.4	25.5	29.5
2017-11-19 18:00:00	63	0	0	0.2	25.5	24.5	26.5	74.5	72.4	80.3	1.2	25.5	25.5	25.5	29.5
2017-11-19 19:00:00	0	0	0	0.3	23.5	23.1	24.1	73.2	68.9	77.8	1.2	25.4	25.4	25.5	29.5
2017-11-19 20:00:00	0	0	0.2	0.5	22.7	22	23.2	86.4	77.1	94.6	1.6	25.4	25.4	25.4	29.4
2017-11-19 21:00:00	0	0	0.2	0.7	21.6	21.5	21.8	98.5	95.6	99.2	2.2	25.3	25.3	25.3	29.4
2017-11-19 22:00:00	0	0	0.1	0.2	21.1	21	21.4	99.2	99.2	99.2	1.1	25.2	25.2	25.3	29.3
2017-11-19 23:00:00	0	0	0.2	0.4	20.9	20.8	21	98.5	96.2	99.2	2.2	25.1	25.1	25.2	29.3	2.7
2017-11-20 00:00:00	0	0	0.1	0.4	20.3	19.8	20.8	98	95	99.2	1.5	25	25	25.1	29.3
2017-11-20 01:00:00	0	0	0	0.2	19.8	19.7	19.9	99.2	99.2	99.2	1.5	24.9	24.9	25	29.2
2017-11-20 02:00:00	0	0	0	0.1	19.6	19.5	19.7	99.2	99.2	99.2	0.7	24.9	24.9	25	29.2
2017-11-20 03:00:00	0	0	0	0.2	19.5	19.5	19.6	99.2	99.2	99.2	1.2	24.8	24.8	24.9	29.2
2017-11-20 04:00:00	0	0	0.2	0.5	19.6	19.5	19.7	97.9	97.2	99.1	2.1	24.8	24.8	24.8	29.2
2017-11-20 05:00:00	0	0	0.1	0.4	19.6	19.6	19.7	98.6	97.4	99.2	1.3	24.7	24.7	24.8	29.2
2017-11-20 06:00:00	0	0	0	0.2	19.7	19.6	19.8	98.6	97.5	99.2	1.5	24.6	24.6	24.7	29.1
2017-11-20 07:00:00	37	0	0	0.1	20.2	19.9	20.5	95.2	93.8	97.7	1.5	24.6	24.6	24.7	29.1
2017-11-20 08:00:00	118	0	0	0.1	21	20.5	21.7	90.5	85.5	93.4	1.1	24.6	24.6	24.6	29.1
2017-11-20 09:00:00	191	0	0.1	0.4	22.1	21.7	22.6	85	82	87.1	1.4	24.6	24.6	24.7	29.1
2017-11-20 10:00:00	175	0	0.1	0.5	22.6	22.1	23	83.7	81.8	86.9	1.3	24.7	24.6	24.8	29
2017-11-20 11:00:00	229	0	0.4	0.8	23.1	22.4	23.7	83.2	80.4	85.9	1.6	24.8	24.8	24.8	29
2017-11-20 12:00:00	709	0	0.4	0.9	26	23.8	27.8	71	64.1	81.5	1.9	24.8	24.8	25	28.9
2017-11-20 13:00:00	448	0	0.4	0.9	26.6	25.8	27.8	68.2	63.1	74.6	2.3	25.1	25	25.2	28.9
2017-11-20 14:00:00	694	0	0.6	1	27.8	26.4	29.6	65.2	60	72.2	2.3	25.3	25.3	25.4	28.9
2017-11-20 15:00:00	507	0	0.6	1	27.8	26.7	29.5	63.6	59	67.5	2.1	25.6	25.5	25.7	28.8
2017-11-20 16:00:00	379	0	0.3	0.6	28.1	26.9	29.6	63.9	56.8	68.6	1.5	25.8	25.8	25.8	28.8
2017-11-20 17:00:00	298	0	0.4	1	28.2	26.8	29.3	62.1	58	68.6	2.3	25.8	25.8	25.9	28.8
2017-11-20 18:00:00	119	0	0.3	0.7	27.2	26.1	28.3	63.3	59.8	67.6	2.1	25.8	25.8	25.9	28.8
2017-11-20 19:00:00	12	0	0	0.1	25	24.2	26.1	75	69.3	79.2	1.1	25.8	25.8	25.8	28.7
2017-11-20 20:00:00	0	0	0.1	0.7	23.6	23.2	24	82.6	79.8	84.4	1.8	25.7	25.7	25.8	28.6
2017-11-20 21:00:00	0	0	0	0.3	22.4	21.8	23.4	86	82.2	88.9	1.4	25.6	25.6	25.7	28.6
2017-11-20 22:00:00	0	0	0	0.2	21.6	21.4	21.8	89	87.6	90.4	1	25.5	25.5	25.6	28.6
2017-11-20 23:00:00	0	0	0	0.1	21	20.8	21.4	93.6	91.5	95	1.4	25.4	25.4	25.5	28.6	2.9
2017-11-21 00:00:00	0	0	0	0	20.7	20.6	20.9	95.7	94.6	96.8	0.3	25.3	25.3	25.4	28.6
2017-11-21 01:00:00	0	0	0	0.2	20.4	20.2	20.6	96.9	95.4	98.7	1	25.2	25.2	25.3	28.6
2017-11-21 02:00:00	0	0	0	0.3	19.9	19.8	20.1	99.2	99.2	99.2	0.8	25.1	25.1	25.2	28.5
2017-11-21 03:00:00	0	0	0	0.2	19.6	19.4	19.8	99.2	99.2	99.2	1	25.1	25.1	25.2	28.5
2017-11-21 04:00:00	0	0	0	0	19.4	19.4	19.5	99.2	99.2	99.2	0.5	25	25	25.1	28.5
2017-11-21 05:00:00	0	0	0	0.4	19.5	19.4	19.7	99.2	99.2	99.2	1.3	24.9	24.9	25	28.4
2017-11-21 06:00:00	0	0	0.6	1.5	19.5	19.4	19.6	99.2	99.2	99.3	2.7	24.9	24.9	24.9	28.4
2017-11-21 07:00:00	16	0	0.2	0.5	19.6	19.5	19.8	99.2	99.2	99.3	1.2	24.8	24.8	24.9	28.4
2017-11-21 08:00:00	64	0	0.1	0.3	20.3	19.9	20.7	99.1	98.2	99.2	1.1	24.8	24.8	24.9	28.4
2017-11-21 09:00:00	197	0	0.1	0.4	21.8	20.8	23	92.5	86.4	98	1.8	24.8	24.8	24.9	28.4
2017-11-21 10:00:00	322	0	0.3	0.9	23.7	22.9	24.6	83.5	78.9	87.1	1.8	24.9	24.9	24.9	28.4
2017-11-21 11:00:00	354	0	0.5	1.1	24.9	24.4	25.5	79.5	76.2	83.3	2.2	25	25	25.1	28.4
2017-11-21 12:00:00	496	0	0.6	1.1	26.2	25.7	27	72.9	68.8	76	2.1	25.1	25.1	25.2	28.4
2017-11-21 13:00:00	498	0	0.5	0.8	27.2	26.5	28.5	70.1	68.2	72.2	1.7	25.3	25.2	25.4	28.3
2017-11-21 14:00:00	706	0	1.7	2.9	28.3	26.8	29.5	67.6	62	71.5	4.9	25.5	25.4	25.7	28.3
2017-11-21 15:00:00	90	6.8	1.2	2.9	23.5	21.8	26	86.5	73.4	99.2	5.9	25.7	25.7	25.8	28.2
2017-11-21 16:00:00	25.75	6.2	0.8	2.3	21.8	20.8	22.7	97.4	85.8	99.3	3.8	25.7	25.7	25.8	33.1
2017-11-21 17:00:00	64	0.2	0.3	0.7	21.3	21.1	21.6	99.3	99.3	99.3	1.1	25.6	25.5	25.7	34.4
2017-11-21 18:00:00	33	0	0.2	0.6	21.3	21.1	21.6	99.2	99.2	99.3	0.9	25.4	25.4	25.5	34.4
2017-11-21 19:00:00	0	0	0	0.2	21.2	21	21.5	99.2	99.2	99.3	0.9	25.4	25.4	25.4	33
2017-11-21 20:00:00	0	0	0.5	1.2	21.5	21.4	21.6	98.6	97.3	99.2	1.6	25.3	25.3	25.4	32.4
2017-11-21 21:00:00	0	3.2	0.5	0.8	21	20.9	21.4	99.3	98.8	99.3	1.9	25.2	25.2	25.3	31.8
2017-11-21 22:00:00	0	1	0.1	0.2	20.9	20.9	21	99.3	99.3	99.3	0.8	25.2	25.2	25.2	31.7
2017-11-21 23:00:00	0	0.2	0.3	0.6	21	21	21	99.3	99.3	99.3	1.3	25.1	25.1	25.2	33	2.3
2017-11-22 00:00:00	0	0.8	0.5	1.1	20.8	20.7	21	99.3	99.3	99.3	2.7	25	25	25.1	32.6
2017-11-22 01:00:00	0	0	0.2	0.4	20.7	20.7	20.8	99.3	99.3	99.3	0.9	25	25	25	32.3
2017-11-22 02:00:00	0	0.8	0.6	1.1	21	20.7	21.1	99.3	99.2	99.3	2.7	24.9	24.9	25	32.1
2017-11-22 03:00:00	0	2	1	1.2	20.7	20.3	21	99.2	99.2	99.3	2.4	24.9	24.9	25	31.5
2017-11-22 04:00:00	0	4.6	0.8	1.8	19.1	18.8	20.2	99	95.8	99.3	3.1	24.8	24.8	24.9	32.2
2017-11-22 05:00:00	0	2.2	0.9	1.5	18.7	18.6	18.9	99.3	99.3	99.3	2.2	24.7	24.7	24.8	34
2017-11-22 06:00:00	0	0.6	1.6	1.8	18.8	18.7	18.8	99.3	99.3	99.3	3.2	24.6	24.6	24.7	33.7
2017-11-22 07:00:00	49	0.2	1.1	2.5	19.3	18.9	19.7	99.2	99.2	99.3	4.4	24.5	24.5	24.6	33.3
2017-11-22 08:00:00	140	0.2	0.9	1.4	20.6	19.7	21.7	96.8	91.8	99.2	2.3	24.4	24.4	24.5	32.6
2017-11-22 09:00:00	397	0	1.5	1.9	23	22.1	23.5	86.9	80.7	90.3	3.6	24.5	24.5	24.6	32.2
2017-11-22 10:00:00	409	0	1	1.4	24.2	23.5	25.8	80.4	70.5	83.3	2.7	24.6	24.6	24.7	31.9
2017-11-22 11:00:00	591	0.4	1	1.8	26.1	24.6	27.5	71.3	64.5	85.2	3	24.8	24.7	24.9	31.6
2017-11-22 12:00:00	607	0	0.3	0.4	26.5	25.6	27.2	72.7	69.8	76.9	1	25	24.9	25.2	31.2
2017-11-22 13:00:00	501	0.4	0.6	1.2	26	23.3	27.8	79.9	67.3	95.6	2.8	25.2	25.2	25.4	30.8
2017-11-22 14:00:00	334	0.2	0.4	0.9	26.1	25.7	26.3	75.5	73.5	77.6	3.1	25.5	25.4	25.6	30.7
2017-11-22 15:00:00	280	0	0.4	0.6	26.1	25.7	27	70.6	65.6	74.5	2.1	25.6	25.6	25.7	30.7
2017-11-22 16:00:00	276	0	0.5	0.9	26.1	25.9	26.4	69.8	67.4	72.2	3.4	25.7	25.7	25.8	30.6
2017-11-22 17:00:00	176	0	0.6	1	25.8	25.3	26.2	70.8	68.4	73.3	2.9	25.7	25.7	25.8	30.5
2017-11-22 18:00:00	39	0	0.5	0.9	24.6	24.1	25.1	74.4	71	78.1	3	25.8	25.8	25.8	30.3
2017-11-22 19:00:00	10	0	0.5	0.8	23.3	22.5	24	78.8	77.5	80.2	3.1	25.7	25.7	25.8	30.3
2017-11-22 20:00:00	0	0	0.3	0.8	21.7	21.1	22.4	82	80.7	83	2.7	25.6	25.6	25.7	30.2
2017-11-22 21:00:00	0	0	0.4	0.8	20.3	19.6	21	84.1	82.3	86	3	25.5	25.5	25.6	30.2
2017-11-22 22:00:00	0	0	0.3	0.5	19.2	18.6	19.7	85.6	83.5	87.8	2.9	25.4	25.3	25.5	30.1
2017-11-22 23:00:00	0	0	0.3	0.4	18.6	18.4	18.7	87.4	86.4	88.3	1.8	25.2	25.2	25.3	30.1	2.9
2017-11-23 00:00:00	0	0	0.2	0.4	17.8	17.6	18.2	90.3	87.8	91.8	1.2	25.1	25.1	25.2	30
2017-11-23 01:00:00	0	0	0.3	0.6	17.7	17.6	17.8	89.6	88.9	90.2	1.8	25	25	25.1	30
2017-11-23 02:00:00	0	0	0.2	0.6	17	16.7	17.5	92.6	89.5	94.8	2.8	24.9	24.8	25	29.9
2017-11-23 03:00:00	0	0	0.1	0.3	16.6	16.5	16.8	95.9	95.1	96.6	1.3	24.7	24.7	24.9	29.9
2017-11-23 04:00:00	0	0	0.1	0.3	16.6	16.3	16.7	96.1	95.3	97.5	1	24.6	24.6	24.7	29.9
2017-11-23 05:00:00	0	0	0.1	0.4	16.2	15.9	16.5	98.1	96	99.2	1.2	24.5	24.5	24.6	29.9
2017-11-23 06:00:00	7	0	0	0.2	15.9	15.7	16.2	99	98.4	99.2	2.8	24.4	24.4	24.5	29.8
2017-11-23 07:00:00	36	0	0.2	0.4	17.1	16.3	18.5	91.7	83.1	98.5	1.6	24.3	24.3	24.4	29.8
2017-11-23 08:00:00	56	0	0.7	1.1	19.3	18.6	20	78.5	74.8	81.4	2.9	24.2	24.2	24.3	29.7
2017-11-23 09:00:00	492	0	0.6	1	21.2	20.1	22.9	72.8	65.4	75.2	2.4	24.3	24.2	24.4	29.7
2017-11-23 10:00:00	785	0	0.5	1	23.8	22.2	25.3	64.3	60.2	67.4	2.3	24.4	24.4	24.6	29.6
2017-11-23 11:00:00	865	0	0.5	0.9	25.5	24.4	26.7	60.5	57.7	67.4	2.4	24.6	24.6	24.8	29.6
2017-11-23 12:00:00	920	0	0.7	1.1	26.5	25.6	27.6	57.9	52	60.8	4	25	24.8	25.2	29.5
2017-11-23 13:00:00	861	0	0.6	1.1	27.9	26.6	29.1	53.3	50.4	56.8	2.4	25.4	25.2	25.7	29.4
2017-11-23 14:00:00	812	0	0.5	1	29.2	27	30.3	48.6	43	54.3	3.8	25.8	25.7	26.1	29.3
2017-11-23 15:00:00	597	0	0.5	0.8	28.8	27.3	29.6	48.8	45.6	53.8	2.5	26.1	26.1	26.3	29.3
2017-11-23 16:00:00	543	0	0.7	1	28.7	27.1	29.7	51.7	48.4	56.6	2.6	26.3	26.3	26.4	29.3
2017-11-23 17:00:00	387	0	0.7	1.1	28.1	27.5	29.1	51.8	49.6	53.3	3.1	26.3	26.3	26.4	29.2
2017-11-23 18:00:00	132	0	0.6	1	26.7	25.8	27.6	54.9	52.1	58.5	2.5	26.2	26.2	26.3	29.2
2017-11-23 19:00:00	4	0	0.2	0.7	24.2	23.3	25.6	64.6	59.8	68.7	2.4	26.1	26.1	26.2	29.1
2017-11-23 20:00:00	0	0	0.1	0.3	22.6	21.8	23.4	70.7	68	73.9	0.9	25.9	25.9	26.1	29.1
2017-11-23 21:00:00	0	0	0	0	21.1	20.8	21.4	78	75.8	80.6	0.6	25.8	25.7	25.9	29.1
2017-11-23 22:00:00	0	0	0	0.2	20.2	19.8	20.8	86.1	81.9	88.8	1.4	25.6	25.5	25.7	29.1
2017-11-23 23:00:00	0	0	0	0.2	18.9	18.3	19.7	92.5	89.2	95.3	0.7	25.4	25.4	25.5	29.1	4.4
2017-11-24 00:00:00	0	0	0	0	17.7	17.5	18.1	98.3	95.5	99.2	0	25.3	25.2	25.4	29
2017-11-24 01:00:00	0	0	0	0.3	17.6	17.4	17.8	99.2	98.8	99.2	0.9	25.1	25.1	25.2	29
2017-11-24 02:00:00	0	0	0	0.1	17.4	17.2	17.5	99.2	99.2	99.2	0.8	25	25	25.1	29
2017-11-24 03:00:00	0	0	0	0.1	17.1	16.9	17.3	99.2	99.2	99.2	0.6	24.8	24.8	24.9	28.9
2017-11-24 04:00:00	0	0	0	0	16.6	16.4	16.8	99.2	99.2	99.3	0.2	24.7	24.7	24.8	28.9
2017-11-24 05:00:00	0	0	0	0.4	16.7	16.2	16.9	99.2	99.2	99.2	1.1	24.6	24.6	24.7	28.9
2017-11-24 06:00:00	5	0	0	0.1	16.3	16.1	16.6	99.3	99.3	99.3	0.7	24.5	24.4	24.6	28.9
2017-11-24 07:00:00	41	0	0	0.1	17.7	16.8	19	97.3	92.1	99.3	0.4	24.3	24.3	24.4	28.9
2017-11-24 08:00:00	66	0	0.1	0.5	20.3	19.2	21.4	84.9	79.9	90.5	1.4	24.4	24.4	24.4	28.8
2017-11-24 09:00:00	520	0	0.4	1	23.3	21.7	25	74.3	67.5	79.2	2.5	24.4	24.4	24.5	28.8
2017-11-24 10:00:00	780	0	0.4	0.7	26.2	25	28	63.7	58.9	69.2	2.1	24.6	24.6	24.8	28.7
2017-11-24 11:00:00	878	0	0.7	1.3	28.1	26.8	28.9	58.6	55	62.3	2.3	24.9	24.8	25.1	28.7
2017-11-24 12:00:00	743	0	0.5	1.1	29.1	28.2	30	53.4	50	55.9	2.4	25.3	25.1	25.5	28.6
2017-11-24 13:00:00	869	0	0.6	1	30.8	30	31.9	46.4	43.2	50.5	2.3	25.7	25.6	25.9	28.6
2017-11-24 14:00:00	864	0	0.6	1.8	32	30.9	33.2	42.8	39.9	46.3	4.4	26.1	26	26.4	28.5
2017-11-24 15:00:00	617	0	0.6	1.1	31.6	30.4	33.3	41	35.5	45	2.5	26.6	26.5	26.7	28.4
2017-11-24 16:00:00	483	0	0.5	0.8	31.6	30.4	32.4	39.5	37.5	41.4	2.4	26.7	26.7	26.8	28.4
2017-11-24 17:00:00	205	0	0.3	0.4	30	29.3	31.3	44.9	39.1	47.9	2	26.7	26.7	26.8	28.4
2017-11-24 18:00:00	117	0	0.3	0.8	29.2	28	30.3	47.1	44.1	49.3	2.7	26.6	26.6	26.7	28.3
2017-11-24 19:00:00	3	0	0	0.4	27.1	26.4	28	52.5	48.3	54.7	0.9	26.5	26.5	26.7	28.3
2017-11-24 20:00:00	0	0	0	0.2	25.8	25	26.5	55.9	53	58.9	0.5	26.4	26.3	26.5	28.3
2017-11-24 21:00:00	0	0	0	0	24.2	23.6	24.9	64.1	57.3	67.9	0	26.2	26.1	26.3	28.3
2017-11-24 22:00:00	0	0	0	0	23.3	22.7	23.9	68.4	67.1	71	0.2	26	26	26.1	28.2
2017-11-24 23:00:00	0	0	0	0.3	22	21.1	23.1	77.9	68.7	90.4	0.9	25.8	25.8	26	28.3	4.2
2017-11-25 00:00:00	0	0	0	0.1	20.5	19.9	21.6	88.4	76.3	95.4	0.6	25.7	25.7	25.8	28.2
2017-11-25 01:00:00	0	0	0	0.1	19.9	19.5	20.3	85.4	78.4	92.4	0.9	25.5	25.5	25.7	28.2
2017-11-25 02:00:00	0	0	0	0.2	19.8	19.2	20.5	77.8	66.4	86.7	0.6	25.4	25.4	25.5	28.2
2017-11-25 03:00:00	0	0	0.1	0.9	19.5	18.5	20.3	75.7	68	89.2	1.7	25.2	25.2	25.4	28.2
2017-11-25 04:00:00	0	0	0	0.3	18.1	17	18.7	85.9	78.9	96.2	1.4	25.1	25.1	25.2	28.2
2017-11-25 05:00:00	0	0	0	0.1	17.4	17	17.8	91.1	83.1	97.7	0.7	24.9	24.9	25.1	28.1
2017-11-25 06:00:00	3	0	0	0.2	18.4	17.8	19.1	78.7	73.9	83.2	0.9	24.8	24.8	24.9	28.1
2017-11-25 07:00:00	30	0	0.1	0.5	20.7	19.1	23.1	75.9	67.4	89.2	1.1	24.8	24.8	24.8	28.1
2017-11-25 08:00:00	44	0	0.6	1.4	23.6	21.9	25	71.2	68.1	75.8	2.6	24.7	24.7	24.8	28.1
2017-11-25 09:00:00	534	0	2.4	3.7	26.5	25.2	27.7	65.7	60.5	71.2	6.6	24.8	24.8	24.9	28.1
2017-11-25 10:00:00	784	0	2.9	3.6	28.8	27.9	29.7	57.7	54.7	59.3	6.3	25	24.9	25.1	28
2017-11-25 11:00:00	886	0	2.9	3.5	29.9	28.9	30.7	51.8	48.4	55.9	6.7	25.2	25.2	25.3	28
2017-11-25 12:00:00	882	0	2.1	2.8	31.1	30	32.3	46.1	41.9	52.4	5.7	25.4	25.3	25.7	27.9
2017-11-25 13:00:00	798	0	1.9	2.6	32.4	31.6	33.4	39.8	35.6	43.6	5.7	25.9	25.7	26.1	27.8
2017-11-25 14:00:00	663	0	1.6	2	32.3	31.2	33.2	39	36.6	41.9	3.8	26.2	26.1	26.4	27.7
2017-11-25 15:00:00	598	0	1.5	2.2	32.8	31.7	33.5	36.8	34.2	41.6	5.3	26.5	26.4	26.6	27.7
2017-11-25 16:00:00	332.5	1.4	1.9	5.4	30	21.3	34.9	45.3	34	77.5	10.7	26.6	26.6	26.7	27.6
2017-11-25 17:00:00	163	0.2	1.4	2.7	25.1	24.8	25.6	52	47.9	56.3	4	26.6	26.6	26.7	27.4
2017-11-25 18:00:00	110	0	0.6	1	24.3	23.5	25	65.9	55.4	71.8	2.3	26.5	26.4	26.6	27.6
2017-11-25 19:00:00	7	0	0.4	1.7	23.9	23.1	24.3	66.6	62	71.4	3.7	26.3	26.3	26.5	27.6
2017-11-25 20:00:00	0	0	0.8	1.7	23.6	22.6	24.7	66.2	55.8	74.7	2.4	26.2	26.1	26.3	27.5
2017-11-25 21:00:00	0	0	0	0.3	22.7	22.5	22.9	74.9	72.4	76.8	1.1	26	25.9	26.1	27.5
2017-11-25 22:00:00	0	0	0.3	0.8	22.9	21.7	23.8	73.6	66.8	84.8	1.4	25.8	25.8	25.9	27.5
2017-11-25 23:00:00	0	0	0.7	1.3	23	22.9	23.3	72.8	69.9	75.6	2.1	25.7	25.7	25.8	27.4	4.7
	74912.6	77.6	199.8	369.7	8177.4	7904.8	8458.8	27013.8	25656.4	28342.2	847	8966.6	8954.1	9008.9	10335.9	55.2
	208.09	0.215556	0.555	1.02694	22.715	21.9578	23.4967	75.0383	71.2678	78.7283	2.35278	24.9072	24.8725	25.0247	28.7108	3.68

## Sheet: r1-1-02-05-2018
Date (year/month/date)	Cumulative rainfall [mm]
2018-01-22 00:00:00	0
2018-01-22 00:00:01	0
2018-01-22 00:00:02	0
2018-01-22 00:00:03	0
2018-01-22 00:00:04	0
2018-01-22 00:00:05	0
2018-01-22 00:00:06	0
2018-01-22 00:00:07	0
2018-01-22 00:00:08	0
2018-01-22 00:00:09	0
2018-01-22 00:00:10	0
2018-01-22 00:00:11	0
2018-01-22 00:00:12	3.2
2018-01-22 00:00:13	2.4
2018-01-22 00:00:14	0
2018-01-22 00:00:15	0.8
2018-01-22 00:00:16	0.2
2018-01-22 00:00:17	0
2018-01-22 00:00:18	0
2018-01-22 00:00:19	0
2018-01-22 00:00:20	0
2018-01-22 00:00:21	0
2018-01-22 00:00:22	0
2018-01-22 00:00:23	0
2018-01-22 00:00:24	0
2018-01-22 00:00:25	1.2
2018-01-22 00:00:26	7.6
2018-01-22 00:00:27	0.2
2018-01-22 00:00:28	0.2
2018-01-22 00:00:29	0
2018-01-22 00:00:30	0
2018-01-22 00:00:31	0
2018-01-22 00:00:32	0
2018-01-22 00:00:33	0
2018-01-22 00:00:34	0
2018-01-22 00:00:35	0
2018-01-22 00:00:36	0
2018-01-22 00:00:37	0
2018-01-22 00:00:38	0
2018-01-22 00:00:39	0
2018-01-22 00:00:40	0
2018-01-22 00:00:41	0.4
2018-01-22 00:00:42	0.4
2018-01-22 00:00:43	0
2018-01-22 00:00:44	0
2018-01-22 00:00:45	0
2018-01-22 00:00:46	0
2018-01-22 00:00:47	19
2018-01-22 00:00:48	5.6
2018-01-22 00:00:49	5
2018-01-22 00:00:50	2.6
2018-01-22 00:00:51	0.4
2018-01-22 00:00:52	0
2018-01-22 00:00:53	0
2018-01-22 00:00:54	0
2018-01-22 00:00:55	0
2018-01-22 00:00:56	0
2018-01-22 00:00:57	0
2018-01-22 00:00:58	0
2018-01-22 00:00:59	0
2018-01-22 00:00:60	0
2018-01-22 00:00:61	0
2018-01-22 00:00:62	0
2018-01-22 00:00:63	0
2018-01-22 00:00:64	0
2018-01-22 00:00:65	0
2018-01-22 00:00:66	0
2018-01-22 00:00:67	0
2018-01-22 00:00:68	0
2018-01-22 00:00:69	0
2018-01-22 00:00:70	0
2018-01-22 00:00:71	0
2018-01-22 00:00:72	0
2018-01-22 00:00:73	0
2018-01-22 00:00:74	0
2018-01-22 00:00:75	0
2018-01-22 00:00:76	0
2018-01-22 00:00:77	0
2018-01-22 00:00:78	0
2018-01-22 00:00:79	0
2018-01-22 00:00:80	0
2018-01-22 00:00:81	0
2018-01-22 00:00:82	0
2018-01-22 00:00:83	0
2018-01-22 00:00:84	0
2018-01-22 00:00:85	0
2018-01-22 00:00:86	0
2018-01-22 00:00:87	0
2018-01-22 00:00:88	0
2018-01-22 00:00:89	0
2018-01-22 00:00:90	13.8
2018-01-22 00:00:91	0.4
2018-01-22 00:00:92	0
2018-01-22 00:00:93	0.2
2018-01-22 00:00:94	0.2
2018-01-22 00:00:95	0
2018-01-22 00:00:96	0
2018-01-22 00:00:97	0
2018-01-22 00:00:98	0.2
2018-01-22 00:00:99	0
2018-01-22 00:00:100	0
2018-01-22 00:00:101	0
2018-01-22 00:00:102	0
2018-01-22 00:00:103	0
2018-01-22 00:00:104	0
2018-01-22 00:00:105	0
2018-01-22 00:00:106	0
2018-01-22 00:00:107	0
2018-01-22 00:00:108	0
2018-01-22 00:00:109	0
2018-01-22 00:00:110	0
2018-01-22 00:00:111	0
2018-01-22 00:00:112	0
2018-01-22 00:00:113	0
2018-01-22 00:00:114	0
2018-01-22 00:00:115	0
2018-01-22 00:00:116	0
2018-01-22 00:00:117	0
2018-01-22 00:00:118	0
2018-01-22 00:00:119	0
2018-01-22 00:00:120	0
2018-01-22 00:00:121	0
2018-01-22 00:00:122	0
2018-01-22 00:00:123	0
2018-01-22 00:00:124	0
2018-01-22 00:00:125	0
2018-01-22 00:00:126	0
2018-01-22 00:00:127	0
2018-01-22 00:00:128	0
2018-01-22 00:00:129	0
2018-01-22 00:00:130	0
2018-01-22 00:00:131	0
2018-01-22 00:00:132	0
2018-01-22 00:00:133	0
2018-01-22 00:00:134	0
2018-01-22 00:00:135	0
2018-01-22 00:00:136	0
2018-01-22 00:00:137	0
2018-01-22 00:00:138	0
2018-01-22 00:00:139	0
2018-01-22 00:00:140	0
2018-01-22 00:00:141	0
2018-01-22 00:00:142	0
2018-01-22 00:00:143	0
2018-01-22 00:00:144	0
2018-01-22 00:00:145	0
2018-01-22 00:00:146	0
2018-01-22 00:00:147	0
2018-01-22 00:00:148	0
2018-01-22 00:00:149	0
2018-01-22 00:00:150	0
2018-01-22 00:00:151	0
2018-01-22 00:00:152	0
2018-01-22 00:00:153	0
2018-01-22 00:00:154	0
2018-01-22 00:00:155	0
2018-01-22 00:00:156	0
2018-01-22 00:00:157	0
2018-01-22 00:00:158	0
2018-01-22 00:00:159	0
2018-01-22 00:00:160	0
2018-01-22 00:00:161	0
2018-01-22 00:00:162	0
2018-01-22 00:00:163	0
2018-01-22 00:00:164	0
2018-01-22 00:00:165	0
2018-01-22 00:00:166	0
2018-01-22 00:00:167	0
2018-01-22 00:00:168	0
2018-01-22 00:00:169	0
2018-01-22 00:00:170	0
2018-01-22 00:00:171	0
2018-01-22 00:00:172	0
2018-01-22 00:00:173	0
2018-01-22 00:00:174	7.8
2018-01-22 00:00:175	0.8
2018-01-22 00:00:176	1.6
2018-01-22 00:00:177	0
2018-01-22 00:00:178	0
2018-01-22 00:00:179	0
2018-01-22 00:00:180	0
2018-01-22 00:00:181	0
2018-01-22 00:00:182	0
2018-01-22 00:00:183	0
2018-01-22 00:00:184	0
2018-01-22 00:00:185	0
2018-01-22 00:00:186	0
2018-01-22 00:00:187	0
2018-01-22 00:00:188	0
2018-01-22 00:00:189	0
2018-01-22 00:00:190	0
2018-01-22 00:00:191	0
2018-01-22 00:00:192	0
2018-01-22 00:00:193	0
2018-01-22 00:00:194	0
2018-01-22 00:00:195	0
2018-01-22 00:00:196	0
2018-01-22 00:00:197	0
2018-01-22 00:00:198	0
2018-01-22 00:00:199	0.8
2018-01-22 00:00:200	0.4
2018-01-22 00:00:201	0
2018-01-22 00:00:202	0
2018-01-22 00:00:203	9.4
2018-01-22 00:00:204	25.6
2018-01-22 00:00:205	1
2018-01-22 00:00:206	0.4
2018-01-22 00:00:207	0
2018-01-22 00:00:208	0
2018-01-22 00:00:209	0.2
2018-01-22 00:00:210	0
2018-01-22 00:00:211	0
2018-01-22 00:00:212	0
2018-01-22 00:00:213	0.2
2018-01-22 00:00:214	0
2018-01-22 00:00:215	0
2018-01-22 00:00:216	0
2018-01-22 00:00:217	0
2018-01-22 00:00:218	0
2018-01-22 00:00:219	0
2018-01-22 00:00:220	0
2018-01-22 00:00:221	0
2018-01-22 00:00:222	0.2
2018-01-22 00:00:223	0
2018-01-22 00:00:224	0
2018-01-22 00:00:225	0
2018-01-22 00:00:226	0
2018-01-22 00:00:227	0
2018-01-22 00:00:228	0
2018-01-22 00:00:229	0
2018-01-22 00:00:230	0
2018-01-22 00:00:231	0
2018-01-22 00:00:232	0
2018-01-22 00:00:233	0
2018-01-22 00:00:234	0
2018-01-22 00:00:235	0
2018-01-22 00:00:236	0
2018-01-22 00:00:237	0
2018-01-22 00:00:238	0
2018-01-22 00:00:239	0
2018-01-22 00:00:240	0
2018-01-22 00:00:241	0
2018-01-22 00:00:242	0
2018-01-22 00:00:243	0
2018-01-22 00:00:244	0
2018-01-22 00:00:245	0
2018-01-22 00:00:246	0
2018-01-22 00:00:247	0
2018-01-22 00:00:248	0
2018-01-22 00:00:249	0
2018-01-22 00:00:250	0
2018-01-22 00:00:251	0
2018-01-22 00:00:252	0
2018-01-22 00:00:253	0
2018-01-22 00:00:254	0
2018-01-22 00:00:255	0
2018-01-22 00:00:256	0
2018-01-22 00:00:257	0
2018-01-22 00:00:258	0
2018-01-22 00:00:259	0
2018-01-22 00:00:260	0
2018-01-22 00:00:261	0
2018-01-22 00:00:262	0
2018-01-22 00:00:263	0
2018-01-22 00:00:264	0
2018-01-22 00:00:265	0
2018-01-22 00:00:266	0
2018-01-22 00:00:267	0
2018-01-22 00:00:268	0
2018-01-22 00:00:269	0
2018-01-22 00:00:270	0
2018-01-22 00:00:271	0
2018-01-22 00:00:272	0
2018-01-22 00:00:273	0
2018-01-22 00:00:274	0
2018-01-22 00:00:275	0
2018-01-22 00:00:276	0
2018-01-22 00:00:277	0
2018-01-22 00:00:278	0
2018-01-22 00:00:279	0
2018-01-22 00:00:280	0
2018-01-22 00:00:281	0
2018-01-22 00:00:282	0
2018-01-22 00:00:283	0
2018-01-22 00:00:284	0
2018-01-22 00:00:285	0
2018-01-22 00:00:286	0
2018-01-22 00:00:287	0
2018-01-22 00:00:288	0
2018-01-22 00:00:289	0
2018-01-22 00:00:290	0
2018-01-22 00:00:291	0
2018-01-22 00:00:292	0
2018-01-22 00:00:293	0
2018-01-22 00:00:294	0
2018-01-22 00:00:295	0
2018-01-22 00:00:296	0
2018-01-22 00:00:297	0
2018-01-22 00:00:298	0
2018-01-22 00:00:299	0
2018-01-22 00:00:300	0
2018-01-22 00:00:301	0
2018-01-22 00:00:302	0
2018-01-22 00:00:303	0
2018-01-22 00:00:304	0
2018-01-22 00:00:305	0
2018-01-22 00:00:306	0
2018-01-22 00:00:307	0
2018-01-22 00:00:308	0
2018-01-22 00:00:309	0
2018-01-22 00:00:310	0
2018-01-22 00:00:311	0
2018-01-22 00:00:312	0
2018-01-22 00:00:313	0
2018-01-22 00:00:314	0
2018-01-22 00:00:315	0
2018-01-22 00:00:316	0
2018-01-22 00:00:317	0
2018-01-22 00:00:318	0
2018-01-22 00:00:319	0
2018-01-22 00:00:320	0
2018-01-22 00:00:321	0
2018-01-22 00:00:322	0
2018-01-22 00:00:323	0
2018-01-22 00:00:324	0
2018-01-22 00:00:325	0
2018-01-22 00:00:326	0
2018-01-22 00:00:327	0
2018-01-22 00:00:328	0
2018-01-22 00:00:329	0
2018-01-22 00:00:330	0
2018-01-22 00:00:331	0
2018-01-22 00:00:332	0
2018-01-22 00:00:333	0
2018-01-22 00:00:334	0
2018-01-22 00:00:335	0
2018-01-22 00:00:336	0
2018-01-22 00:00:337	0
2018-01-22 00:00:338	0
2018-01-22 00:00:339	0
2018-01-22 00:00:340	0
2018-01-22 00:00:341	0
2018-01-22 00:00:342	0
2018-01-22 00:00:343	0
2018-01-22 00:00:344	0
2018-01-22 00:00:345	0
2018-01-22 00:00:346	0
2018-01-22 00:00:347	0
2018-01-22 00:00:348	0
2018-01-22 00:00:349	0
2018-01-22 00:00:350	0
2018-01-22 00:00:351	0
2018-01-22 00:00:352	0
2018-01-22 00:00:353	0
2018-01-22 00:00:354	0
2018-01-22 00:00:355	0
2018-01-22 00:00:356	0
2018-01-22 00:00:357	0
2018-01-22 00:00:358	0
2018-01-22 00:00:359	0
	112.4
	0.312222

## Sheet: ph-1-04-03-2018
Date	Cumulative rainfall [mm]
2018-03-21 00:00:00	0
2018-03-21 01:00:00	0
2018-03-21 02:00:00	0
2018-03-21 03:00:00	10.4
2018-03-21 04:00:00	2.4
2018-03-21 05:00:00	0
2018-03-21 06:00:00	0.4
2018-03-21 07:00:00	0.2
2018-03-21 08:00:00	0
2018-03-21 09:00:00	0
2018-03-21 10:00:00	0
2018-03-21 11:00:00	0
2018-03-21 12:00:00	0
2018-03-21 13:00:00	0
2018-03-21 14:00:00	0
2018-03-21 15:00:00	0
2018-03-21 16:00:00	0.2
2018-03-21 17:00:00	0
2018-03-21 18:00:00	0
2018-03-21 19:00:00	32.4
2018-03-21 20:00:00	13.4
2018-03-21 21:00:00	1
2018-03-21 22:00:00	3.2
2018-03-21 23:00:00	4
2018-03-22 00:00:00	0
2018-03-22 01:00:00	0
2018-03-22 02:00:00	0
2018-03-22 03:00:00	0
2018-03-22 04:00:00	0
2018-03-22 05:00:00	0
2018-03-22 06:00:00	0
2018-03-22 07:00:00	0
2018-03-22 08:00:00	0
2018-03-22 09:00:00	0
2018-03-22 10:00:00	0
2018-03-22 11:00:00	0
2018-03-22 12:00:00	0
2018-03-22 13:00:00	0
2018-03-22 14:00:00	0
2018-03-22 15:00:00	0
2018-03-22 16:00:00	0
2018-03-22 17:00:00	0
2018-03-22 18:00:00	0
2018-03-22 19:00:00	0
2018-03-22 20:00:00	0
2018-03-22 21:00:00	0
2018-03-22 22:00:00	0
2018-03-22 23:00:00	0
2018-03-23 00:00:00	0
2018-03-23 01:00:00	0
2018-03-23 02:00:00	0
2018-03-23 03:00:00	0
2018-03-23 04:00:00	0
2018-03-23 05:00:00	0
2018-03-23 06:00:00	0
2018-03-23 07:00:00	0
2018-03-23 08:00:00	0
2018-03-23 09:00:00	0
2018-03-23 10:00:00	0
2018-03-23 11:00:00	0
2018-03-23 12:00:00	0
2018-03-23 13:00:00	0
2018-03-23 14:00:00	0
2018-03-23 15:00:00	0
2018-03-23 16:00:00	0
2018-03-23 17:00:00	0
2018-03-23 18:00:00	0
2018-03-23 19:00:00	0
2018-03-23 20:00:00	0
2018-03-23 21:00:00	0
2018-03-23 22:00:00	0
2018-03-23 23:00:00	0
2018-03-24 00:00:00	0
2018-03-24 01:00:00	0
2018-03-24 02:00:00	0
2018-03-24 03:00:00	0
2018-03-24 04:00:00	0
2018-03-24 05:00:00	0
2018-03-24 06:00:00	0
2018-03-24 07:00:00	0
2018-03-24 08:00:00	0
2018-03-24 09:00:00	0
2018-03-24 10:00:00	0
2018-03-24 11:00:00	0
2018-03-24 12:00:00	0
2018-03-24 13:00:00	0
2018-03-24 14:00:00	0
2018-03-24 15:00:00	0
2018-03-24 16:00:00	0
2018-03-24 17:00:00	0
2018-03-24 18:00:00	0
2018-03-24 19:00:00	0
2018-03-24 20:00:00	0
2018-03-24 21:00:00	0
2018-03-24 22:00:00	0
2018-03-24 23:00:00	0
2018-03-25 00:00:00	0
2018-03-25 01:00:00	0
2018-03-25 02:00:00	0
2018-03-25 03:00:00	0
2018-03-25 04:00:00	0
2018-03-25 05:00:00	0
2018-03-25 06:00:00	0
2018-03-25 07:00:00	0
2018-03-25 08:00:00	0
2018-03-25 09:00:00	0
2018-03-25 10:00:00	0
2018-03-25 11:00:00	0
2018-03-25 12:00:00	0
2018-03-25 13:00:00	0
2018-03-25 14:00:00	0
2018-03-25 15:00:00	0
2018-03-25 16:00:00	0
2018-03-25 17:00:00	0
2018-03-25 18:00:00	0
2018-03-25 19:00:00	0
2018-03-25 20:00:00	0
2018-03-25 21:00:00	0
2018-03-25 22:00:00	0
2018-03-25 23:00:00	0
2018-03-26 00:00:00	0
2018-03-26 01:00:00	0
2018-03-26 02:00:00	0
2018-03-26 03:00:00	0
2018-03-26 04:00:00	0
2018-03-26 05:00:00	0
2018-03-26 06:00:00	0
2018-03-26 07:00:00	0
2018-03-26 08:00:00	0
2018-03-26 09:00:00	0
2018-03-26 10:00:00	0
2018-03-26 11:00:00	0
2018-03-26 12:00:00	0
2018-03-26 13:00:00	0
2018-03-26 14:00:00	6
2018-03-26 15:00:00	0
2018-03-26 16:00:00	0
2018-03-26 17:00:00	3.6
2018-03-26 18:00:00	0.2
2018-03-26 19:00:00	0
2018-03-26 20:00:00	0
2018-03-26 21:00:00	0
2018-03-26 22:00:00	0
2018-03-26 23:00:00	0
2018-03-27 00:00:00	0.2
2018-03-27 01:00:00	0
2018-03-27 02:00:00	0
2018-03-27 03:00:00	0
2018-03-27 04:00:00	0
2018-03-27 05:00:00	0
2018-03-27 06:00:00	0
2018-03-27 07:00:00	0
2018-03-27 08:00:00	0
2018-03-27 09:00:00	0
2018-03-27 10:00:00	0
2018-03-27 11:00:00	0
2018-03-27 12:00:00	0
2018-03-27 13:00:00	0
2018-03-27 14:00:00	8.8
2018-03-27 15:00:00	0
2018-03-27 16:00:00	1.2
2018-03-27 17:00:00	0
2018-03-27 18:00:00	0
2018-03-27 19:00:00	0
2018-03-27 20:00:00	0
2018-03-27 21:00:00	0
2018-03-27 22:00:00	0
2018-03-27 23:00:00	0
2018-03-28 00:00:00	0
2018-03-28 01:00:00	0
2018-03-28 02:00:00	0
2018-03-28 03:00:00	0
2018-03-28 04:00:00	0
2018-03-28 05:00:00	0
2018-03-28 06:00:00	0
2018-03-28 07:00:00	0
2018-03-28 08:00:00	0
2018-03-28 09:00:00	0
2018-03-28 10:00:00	0
2018-03-28 11:00:00	0
2018-03-28 12:00:00	0
2018-03-28 13:00:00	0
2018-03-28 14:00:00	0
2018-03-28 15:00:00	0
2018-03-28 16:00:00	0
2018-03-28 17:00:00	0
2018-03-28 18:00:00	0
2018-03-28 19:00:00	0
2018-03-28 20:00:00	5.6
2018-03-28 21:00:00	0.2
2018-03-28 22:00:00	5.2
2018-03-28 23:00:00	2.4
2018-03-29 00:00:00	0
2018-03-29 01:00:00	0
2018-03-29 02:00:00	0
2018-03-29 03:00:00	0
2018-03-29 04:00:00	0
2018-03-29 05:00:00	0
2018-03-29 06:00:00	0
2018-03-29 07:00:00	0
2018-03-29 08:00:00	0
2018-03-29 09:00:00	0
2018-03-29 10:00:00	0
2018-03-29 11:00:00	0
2018-03-29 12:00:00	0
2018-03-29 13:00:00	0
2018-03-29 14:00:00	0
2018-03-29 15:00:00	0
2018-03-29 16:00:00	0
2018-03-29 17:00:00	0
2018-03-29 18:00:00	0
2018-03-29 19:00:00	0
2018-03-29 20:00:00	0
2018-03-29 21:00:00	0
2018-03-29 22:00:00	0
2018-03-29 23:00:00	0
2018-03-30 00:00:00	0
2018-03-30 01:00:00	0
2018-03-30 02:00:00	0
2018-03-30 03:00:00	0
2018-03-30 04:00:00	0
2018-03-30 05:00:00	0
2018-03-30 06:00:00	0
2018-03-30 07:00:00	0
2018-03-30 08:00:00	0
2018-03-30 09:00:00	0
2018-03-30 10:00:00	0
2018-03-30 11:00:00	0
2018-03-30 12:00:00	0
2018-03-30 13:00:00	0
2018-03-30 14:00:00	0
2018-03-30 15:00:00	0
2018-03-30 16:00:00	0
2018-03-30 17:00:00	0
2018-03-30 18:00:00	0
2018-03-30 19:00:00	0
2018-03-30 20:00:00	0
2018-03-30 21:00:00	0
2018-03-30 22:00:00	0
2018-03-30 23:00:00	0
2018-03-31 00:00:00	0
2018-03-31 01:00:00	0
2018-03-31 02:00:00	0
2018-03-31 03:00:00	0
2018-03-31 04:00:00	0
2018-03-31 05:00:00	0
2018-03-31 06:00:00	0
2018-03-31 07:00:00	0
2018-03-31 08:00:00	0
2018-03-31 09:00:00	0
2018-03-31 10:00:00	0
2018-03-31 11:00:00	0
2018-03-31 12:00:00	0
2018-03-31 13:00:00	3.6
2018-03-31 14:00:00	2.6
2018-03-31 15:00:00	0
2018-03-31 16:00:00	0
2018-03-31 17:00:00	0
2018-03-31 18:00:00	0.2
2018-03-31 19:00:00	0
2018-03-31 20:00:00	0
2018-03-31 21:00:00	0
2018-03-31 22:00:00	0
2018-03-31 23:00:00	2.2
2018-04-01 00:00:00	0.8
2018-04-01 01:00:00	0
2018-04-01 02:00:00	0
2018-04-01 03:00:00	0
2018-04-01 04:00:00	0
2018-04-01 05:00:00	0
2018-04-01 06:00:00	0
2018-04-01 07:00:00	0
2018-04-01 08:00:00	0
2018-04-01 09:00:00	0
2018-04-01 10:00:00	0
2018-04-01 11:00:00	0
2018-04-01 12:00:00	0
2018-04-01 13:00:00	0
2018-04-01 14:00:00	0
2018-04-01 15:00:00	0
2018-04-01 16:00:00	0
2018-04-01 17:00:00	0
2018-04-01 18:00:00	0
2018-04-01 19:00:00	0.4
2018-04-01 20:00:00	3.2
2018-04-01 21:00:00	0.2
2018-04-01 22:00:00	0
2018-04-01 23:00:00	0.4
2018-04-02 00:00:00	0.6
2018-04-02 01:00:00	0
2018-04-02 02:00:00	0.2
2018-04-02 03:00:00	0
2018-04-02 04:00:00	0
2018-04-02 05:00:00	0
2018-04-02 06:00:00	0
2018-04-02 07:00:00	0
2018-04-02 08:00:00	0
2018-04-02 09:00:00	0
2018-04-02 10:00:00	0
2018-04-02 11:00:00	0
2018-04-02 12:00:00	0
2018-04-02 13:00:00	0
2018-04-02 14:00:00	0
2018-04-02 15:00:00	0
2018-04-02 16:00:00	0
2018-04-02 17:00:00	0
2018-04-02 18:00:00	0
2018-04-02 19:00:00	0
2018-04-02 20:00:00	0
2018-04-02 21:00:00	0
2018-04-02 22:00:00	0
2018-04-02 23:00:00	0
2018-04-03 00:00:00	0
2018-04-03 01:00:00	0
2018-04-03 02:00:00	0
2018-04-03 03:00:00	0
2018-04-03 04:00:00	0
2018-04-03 05:00:00	0
2018-04-03 06:00:00	0
2018-04-03 07:00:00	0
2018-04-03 08:00:00	0
2018-04-03 09:00:00	0
2018-04-03 10:00:00	0
2018-04-03 11:00:00	0
2018-04-03 12:00:00	0
2018-04-03 13:00:00	0
2018-04-03 14:00:00	0
2018-04-03 15:00:00	1.6
2018-04-03 16:00:00	0.6
2018-04-03 17:00:00	0
2018-04-03 18:00:00	0
2018-04-03 19:00:00	0
2018-04-03 20:00:00	0
2018-04-03 21:00:00	0
2018-04-03 22:00:00	0
2018-04-03 23:00:00	0
2018-04-04 00:00:00	0
2018-04-04 01:00:00	0
2018-04-04 02:00:00	0
2018-04-04 03:00:00	0
2018-04-04 04:00:00	0
2018-04-04 05:00:00	0
2018-04-04 06:00:00	0
2018-04-04 07:00:00	0
2018-04-04 08:00:00	0
2018-04-04 09:00:00	0
2018-04-04 10:00:00	0
2018-04-04 11:00:00	0
2018-04-04 12:00:00	0
2018-04-04 13:00:00	0
2018-04-04 14:00:00	0
2018-04-04 15:00:00	0
2018-04-04 16:00:00	0
2018-04-04 17:00:00	0
2018-04-04 18:00:00	0
2018-04-04 19:00:00	0
2018-04-04 20:00:00	0
2018-04-04 21:00:00	0
2018-04-04 22:00:00	0
2018-04-04 23:00:00	0
	117.6
	0.326667

## Sheet: v5-11-14-2018
Date	Cumulative rainfall [mm]
2018-10-31 00:00:00	0
2018-10-31 01:00:00	0
2018-10-31 02:00:00	0
2018-10-31 03:00:00	0
2018-10-31 04:00:00	0
2018-10-31 05:00:00	0
2018-10-31 06:00:00	0
2018-10-31 07:00:00	0
2018-10-31 08:00:00	0
2018-10-31 09:00:00	0
2018-10-31 10:00:00	0
2018-10-31 11:00:00	0
2018-10-31 12:00:00	0
2018-10-31 13:00:00	0
2018-10-31 14:00:00	0
2018-10-31 15:00:00	0
2018-10-31 16:00:00	0
2018-10-31 17:00:00	0
2018-10-31 18:00:00	0.6
2018-10-31 19:00:00	0.2
2018-10-31 20:00:00	0
2018-10-31 21:00:00	0
2018-10-31 22:00:00	0
2018-10-31 23:00:00	0
2018-11-01 00:00:00	0
2018-11-01 01:00:00	0
2018-11-01 02:00:00	0
2018-11-01 03:00:00	0
2018-11-01 04:00:00	0
2018-11-01 05:00:00	0
2018-11-01 06:00:00	0
2018-11-01 07:00:00	0
2018-11-01 08:00:00	0
2018-11-01 09:00:00	0
2018-11-01 10:00:00	0
2018-11-01 11:00:00	0
2018-11-01 12:00:00	0
2018-11-01 13:00:00	0
2018-11-01 14:00:00	0
2018-11-01 15:00:00	0
2018-11-01 16:00:00	0
2018-11-01 17:00:00	0
2018-11-01 18:00:00	0
2018-11-01 19:00:00	0
2018-11-01 20:00:00	0
2018-11-01 21:00:00	0
2018-11-01 22:00:00	0
2018-11-01 23:00:00	0
2018-11-02 00:00:00	0
2018-11-02 01:00:00	0
2018-11-02 02:00:00	0
2018-11-02 03:00:00	0
2018-11-02 04:00:00	0
2018-11-02 05:00:00	0
2018-11-02 06:00:00	0
2018-11-02 07:00:00	0
2018-11-02 08:00:00	0
2018-11-02 09:00:00	0
2018-11-02 10:00:00	0
2018-11-02 11:00:00	0
2018-11-02 12:00:00	0
2018-11-02 13:00:00	0
2018-11-02 14:00:00	0
2018-11-02 15:00:00	0
2018-11-02 16:00:00	0
2018-11-02 17:00:00	0
2018-11-02 18:00:00	0
2018-11-02 19:00:00	0
2018-11-02 20:00:00	0
2018-11-02 21:00:00	0
2018-11-02 22:00:00	0
2018-11-02 23:00:00	0
2018-11-03 00:00:00	0
2018-11-03 01:00:00	0
2018-11-03 02:00:00	2.6
2018-11-03 03:00:00	0
2018-11-03 04:00:00	0
2018-11-03 05:00:00	0
2018-11-03 06:00:00	0
2018-11-03 07:00:00	0
2018-11-03 08:00:00	0
2018-11-03 09:00:00	0
2018-11-03 10:00:00	0
2018-11-03 11:00:00	0
2018-11-03 12:00:00	0
2018-11-03 13:00:00	0
2018-11-03 14:00:00	0
2018-11-03 15:00:00	0
2018-11-03 16:00:00	0
2018-11-03 17:00:00	0
2018-11-03 18:00:00	0
2018-11-03 19:00:00	11.4
2018-11-03 20:00:00	0.2
2018-11-03 21:00:00	0
2018-11-03 22:00:00	0
2018-11-03 23:00:00	0
2018-11-04 00:00:00	0
2018-11-04 01:00:00	0
2018-11-04 02:00:00	0
2018-11-04 03:00:00	0
2018-11-04 04:00:00	0
2018-11-04 05:00:00	0
2018-11-04 06:00:00	0
2018-11-04 07:00:00	0
2018-11-04 08:00:00	0
2018-11-04 09:00:00	0
2018-11-04 10:00:00	0
2018-11-04 11:00:00	0
2018-11-04 12:00:00	0
2018-11-04 13:00:00	0
2018-11-04 14:00:00	0
2018-11-04 15:00:00	0
2018-11-04 16:00:00	0
2018-11-04 17:00:00	0
2018-11-04 18:00:00	0
2018-11-04 19:00:00	0
2018-11-04 20:00:00	0
2018-11-04 21:00:00	0
2018-11-04 22:00:00	0
2018-11-04 23:00:00	0
2018-11-05 00:00:00	0
2018-11-05 01:00:00	0
2018-11-05 02:00:00	0
2018-11-05 03:00:00	0
2018-11-05 04:00:00	0
2018-11-05 05:00:00	0
2018-11-05 06:00:00	0
2018-11-05 07:00:00	0
2018-11-05 08:00:00	0
2018-11-05 09:00:00	0
2018-11-05 10:00:00	0
2018-11-05 11:00:00	0
2018-11-05 12:00:00	0
2018-11-05 13:00:00	0
2018-11-05 14:00:00	0
2018-11-05 15:00:00	0
2018-11-05 16:00:00	0
2018-11-05 17:00:00	0
2018-11-05 18:00:00	0
2018-11-05 19:00:00	0
2018-11-05 20:00:00	0
2018-11-05 21:00:00	0
2018-11-05 22:00:00	0
2018-11-05 23:00:00	0
2018-11-06 00:00:00	0
2018-11-06 01:00:00	0
2018-11-06 02:00:00	0
2018-11-06 03:00:00	0
2018-11-06 04:00:00	0
2018-11-06 05:00:00	0
2018-11-06 06:00:00	0
2018-11-06 07:00:00	0
2018-11-06 08:00:00	0
2018-11-06 09:00:00	0
2018-11-06 10:00:00	0
2018-11-06 11:00:00	0
2018-11-06 12:00:00	0
2018-11-06 13:00:00	0
2018-11-06 14:00:00	0
2018-11-06 15:00:00	0
2018-11-06 16:00:00	0
2018-11-06 17:00:00	0
2018-11-06 18:00:00	0
2018-11-06 19:00:00	0
2018-11-06 20:00:00	0
2018-11-06 21:00:00	0
2018-11-06 22:00:00	0
2018-11-06 23:00:00	0
2018-11-07 00:00:00	0
2018-11-07 01:00:00	0
2018-11-07 02:00:00	0
2018-11-07 03:00:00	0
2018-11-07 04:00:00	0
2018-11-07 05:00:00	0
2018-11-07 06:00:00	0
2018-11-07 07:00:00	0
2018-11-07 08:00:00	0
2018-11-07 09:00:00	0
2018-11-07 10:00:00	0
2018-11-07 11:00:00	0
2018-11-07 12:00:00	0
2018-11-07 13:00:00	0
2018-11-07 14:00:00	0
2018-11-07 15:00:00	0
2018-11-07 16:00:00	0
2018-11-07 17:00:00	0
2018-11-07 18:00:00	0
2018-11-07 19:00:00	0
2018-11-07 20:00:00	0
2018-11-07 21:00:00	0.2
2018-11-07 22:00:00	0
2018-11-07 23:00:00	0
2018-11-08 00:00:00	0
2018-11-08 01:00:00	0
2018-11-08 02:00:00	0
2018-11-08 03:00:00	0.4
2018-11-08 04:00:00	1
2018-11-08 05:00:00	0.2
2018-11-08 06:00:00	2
2018-11-08 07:00:00	1.4
2018-11-08 08:00:00	1
2018-11-08 09:00:00	0.4
2018-11-08 10:00:00	0.2
2018-11-08 11:00:00	0.2
2018-11-08 12:00:00	0.4
2018-11-08 13:00:00	0.2
2018-11-08 14:00:00	0.6
2018-11-08 15:00:00	1.2
2018-11-08 16:00:00	0.6
2018-11-08 17:00:00	0.4
2018-11-08 18:00:00	0
2018-11-08 19:00:00	0.2
2018-11-08 20:00:00	0
2018-11-08 21:00:00	0
2018-11-08 22:00:00	0.2
2018-11-08 23:00:00	0
2018-11-09 00:00:00	0
2018-11-09 01:00:00	0
2018-11-09 02:00:00	0
2018-11-09 03:00:00	0
2018-11-09 04:00:00	0.2
2018-11-09 05:00:00	0
2018-11-09 06:00:00	0
2018-11-09 08:00:00	0
2018-11-09 09:00:00	0
2018-11-09 10:00:00	0
2018-11-09 11:00:00	0
2018-11-09 12:00:00	0
2018-11-09 13:00:00	0
2018-11-09 14:00:00	0
2018-11-09 15:00:00	0
2018-11-09 16:00:00	0
2018-11-09 17:00:00	0
2018-11-09 18:00:00	0
2018-11-09 19:00:00	0.4
2018-11-09 20:00:00	0.4
2018-11-09 21:00:00	0.2
2018-11-09 22:00:00	0.4
2018-11-09 23:00:00	0
2018-11-10 00:00:00	0
2018-11-10 01:00:00	0.2
2018-11-10 02:00:00	0
2018-11-10 03:00:00	0
2018-11-10 04:00:00	0
2018-11-10 05:00:00	0
2018-11-10 06:00:00	0
2018-11-10 07:00:00	0
2018-11-10 08:00:00	0
2018-11-10 09:00:00	0
2018-11-10 10:00:00	0
2018-11-10 11:00:00	0
2018-11-10 12:00:00	0
2018-11-10 13:00:00	0.6
2018-11-10 14:00:00	0
2018-11-10 15:00:00	0
2018-11-10 16:00:00	0
2018-11-10 17:00:00	0
2018-11-10 18:00:00	0
2018-11-10 19:00:00	0
2018-11-10 20:00:00	0
2018-11-10 21:00:00	0
2018-11-10 22:00:00	0
2018-11-10 23:00:00	0
2018-11-11 00:00:00	0
2018-11-11 01:00:00	0
2018-11-11 02:00:00	0
2018-11-11 03:00:00	0
2018-11-11 04:00:00	0
2018-11-11 05:00:00	0
2018-11-11 06:00:00	0
2018-11-11 07:00:00	0
2018-11-11 08:00:00	0
2018-11-11 09:00:00	0
2018-11-11 10:00:00	0
2018-11-11 11:00:00	0
2018-11-11 12:00:00	5
2018-11-11 13:00:00	0
2018-11-11 14:00:00	0
2018-11-11 15:00:00	0
2018-11-11 16:00:00	0
2018-11-11 17:00:00	0
2018-11-11 18:00:00	0
2018-11-11 19:00:00	0
2018-11-11 20:00:00	0
2018-11-11 21:00:00	0
2018-11-11 22:00:00	0
2018-11-11 23:00:00	0
2018-11-12 00:00:00	0
2018-11-12 01:00:00	0
2018-11-12 02:00:00	0
2018-11-12 03:00:00	0
2018-11-12 04:00:00	0
2018-11-12 05:00:00	0
2018-11-12 06:00:00	0
2018-11-12 07:00:00	0
2018-11-12 08:00:00	0
2018-11-12 09:00:00	0
2018-11-12 10:00:00	0
2018-11-12 11:00:00	0
2018-11-12 12:00:00	0
2018-11-12 13:00:00	0
2018-11-12 14:00:00	0
2018-11-12 15:00:00	0
2018-11-12 16:00:00	0
2018-11-12 17:00:00	0
2018-11-12 18:00:00	0
2018-11-12 19:00:00	0
2018-11-12 20:00:00	0
2018-11-12 21:00:00	0
2018-11-12 22:00:00	0
2018-11-12 23:00:00	0
2018-11-13 00:00:00	0
2018-11-13 01:00:00	0
2018-11-13 02:00:00	0
2018-11-13 03:00:00	0
2018-11-13 04:00:00	0
2018-11-13 05:00:00	0
2018-11-13 06:00:00	0
2018-11-13 07:00:00	0
2018-11-13 08:00:00	0
2018-11-13 09:00:00	0
2018-11-13 10:00:00	0
2018-11-13 11:00:00	0
2018-11-13 12:00:00	0
2018-11-13 13:00:00	0
2018-11-13 14:00:00	0
2018-11-13 15:00:00	0
2018-11-13 16:00:00	0
2018-11-13 17:00:00	0
2018-11-13 18:00:00	0
2018-11-13 19:00:00	0
2018-11-13 20:00:00	0
2018-11-13 21:00:00	0
2018-11-13 22:00:00	0
2018-11-13 23:00:00	0
2018-11-14 00:00:00	0
2018-11-14 01:00:00	0
2018-11-14 02:00:00	0
2018-11-14 03:00:00	0
2018-11-14 04:00:00	0
2018-11-14 05:00:00	0
2018-11-14 06:00:00	0
2018-11-14 07:00:00	0
2018-11-14 08:00:00	0
2018-11-14 09:00:00	0
2018-11-14 10:00:00	0
2018-11-14 11:00:00	0
2018-11-14 12:00:00	0
2018-11-14 13:00:00	0
2018-11-14 14:00:00	0
2018-11-14 15:00:00	0
2018-11-14 16:00:00	0
2018-11-14 17:00:00	0
2018-11-14 18:00:00	0
2018-11-14 19:00:00	0
2018-11-14 20:00:00	0
2018-11-14 21:00:00	0
2018-11-14 22:00:00	0
2018-11-14 23:00:00	0
	33.2

## Sheet: r1-01-12-019
date	Cumulative rainfall [mm]
2018-12-25 00:00:00	0
2018-12-25 01:00:00	0
2018-12-25 02:00:00	0
2018-12-25 03:00:00	0
2018-12-25 04:00:00	0
2018-12-25 05:00:00	0
2018-12-25 06:00:00	0
2018-12-25 07:00:00	0
2018-12-25 08:00:00	0
2018-12-25 09:00:00	0
2018-12-25 10:00:00	0
2018-12-25 11:00:00	0
2018-12-25 12:00:00	0
2018-12-25 13:00:00	0
2018-12-25 14:00:00	0
2018-12-25 15:00:00	0
2018-12-25 16:00:00	0
2018-12-25 17:00:00	0
2018-12-25 18:00:00	0
2018-12-25 19:00:00	0
2018-12-25 20:00:00	0
2018-12-25 21:00:00	0
2018-12-25 22:00:00	0
2018-12-25 23:00:00	0
2018-12-26 00:00:00	0
2018-12-26 01:00:00	0
2018-12-26 02:00:00	0
2018-12-26 03:00:00	0
2018-12-26 04:00:00	0
2018-12-26 05:00:00	0
2018-12-26 06:00:00	0
2018-12-26 07:00:00	0
2018-12-26 08:00:00	0
2018-12-26 09:00:00	0
2018-12-26 10:00:00	0
2018-12-26 11:00:00	0
2018-12-26 12:00:00	0
2018-12-26 13:00:00	0
2018-12-26 14:00:00	0
2018-12-26 15:00:00	0.4
2018-12-26 16:00:00	0
2018-12-26 17:00:00	0.2
2018-12-26 18:00:00	0
2018-12-26 19:00:00	0
2018-12-26 20:00:00	0
2018-12-26 21:00:00	0
2018-12-26 22:00:00	0
2018-12-26 23:00:00	0
2018-12-27 00:00:00	0
2018-12-27 01:00:00	0
2018-12-27 02:00:00	0
2018-12-27 03:00:00	0
2018-12-27 04:00:00	0
2018-12-27 05:00:00	0
2018-12-27 06:00:00	0
2018-12-27 07:00:00	0
2018-12-27 08:00:00	0
2018-12-27 09:00:00	0
2018-12-27 10:00:00	0
2018-12-27 11:00:00	0
2018-12-27 12:00:00	0
2018-12-27 13:00:00	0
2018-12-27 14:00:00	0
2018-12-27 15:00:00	0
2018-12-27 16:00:00	0
2018-12-27 17:00:00	0
2018-12-27 18:00:00	0
2018-12-27 19:00:00	0
2018-12-27 20:00:00	0
2018-12-27 21:00:00	0
2018-12-27 22:00:00	0
2018-12-27 23:00:00	0
2018-12-28 00:00:00	0
2018-12-28 01:00:00	0
2018-12-28 02:00:00	0
2018-12-28 03:00:00	0
2018-12-28 04:00:00	0
2018-12-28 05:00:00	0
2018-12-28 06:00:00	0
2018-12-28 07:00:00	0
2018-12-28 08:00:00	0
2018-12-28 09:00:00	0
2018-12-28 10:00:00	0
2018-12-28 11:00:00	0
2018-12-28 12:00:00	0
2018-12-28 13:00:00	0
2018-12-28 14:00:00	0
2018-12-28 15:00:00	0
2018-12-28 16:00:00	0
2018-12-28 17:00:00	0
2018-12-28 18:00:00	0
2018-12-28 19:00:00	0
2018-12-28 20:00:00	0
2018-12-28 21:00:00	0
2018-12-28 22:00:00	0
2018-12-28 23:00:00	0
2018-12-29 00:00:00	0
2018-12-29 01:00:00	0
2018-12-29 02:00:00	0
2018-12-29 03:00:00	0
2018-12-29 04:00:00	0
2018-12-29 05:00:00	0
2018-12-29 06:00:00	0
2018-12-29 07:00:00	0
2018-12-29 08:00:00	0
2018-12-29 09:00:00	0
2018-12-29 10:00:00	0
2018-12-29 11:00:00	0
2018-12-29 12:00:00	0
2018-12-29 13:00:00	0
2018-12-29 14:00:00	0
2018-12-29 15:00:00	0
2018-12-29 16:00:00	0
2018-12-29 17:00:00	0
2018-12-29 18:00:00	0
2018-12-29 19:00:00	0
2018-12-29 20:00:00	0
2018-12-29 21:00:00	0
2018-12-29 22:00:00	0
2018-12-29 23:00:00	0
2018-12-30 00:00:00	0
2018-12-30 01:00:00	0
2018-12-30 02:00:00	0
2018-12-30 03:00:00	0
2018-12-30 04:00:00	0
2018-12-30 05:00:00	0
2018-12-30 06:00:00	0
2018-12-30 07:00:00	0
2018-12-30 08:00:00	0
2018-12-30 09:00:00	0
2018-12-30 10:00:00	0
2018-12-30 11:00:00	0
2018-12-30 12:00:00	0
2018-12-30 13:00:00	0
2018-12-30 14:00:00	0
2018-12-30 15:00:00	0
2018-12-30 16:00:00	0
2018-12-30 17:00:00	0
2018-12-30 18:00:00	0
2018-12-30 19:00:00	0
2018-12-30 20:00:00	0
2018-12-30 21:00:00	0
2018-12-30 22:00:00	0
2018-12-30 23:00:00	0
2018-12-31 00:00:00	0
2018-12-31 01:00:00	0
2018-12-31 02:00:00	0
2018-12-31 03:00:00	0
2018-12-31 04:00:00	0
2018-12-31 05:00:00	0
2018-12-31 06:00:00	0
2018-12-31 07:00:00	0
2018-12-31 08:00:00	0
2018-12-31 09:00:00	0
2018-12-31 10:00:00	0
2018-12-31 11:00:00	0
2018-12-31 12:00:00	0
2018-12-31 13:00:00	0
2018-12-31 14:00:00	0
2018-12-31 15:00:00	0
2018-12-31 16:00:00	0
2018-12-31 17:00:00	0
2018-12-31 18:00:00	0
2018-12-31 19:00:00	0
2018-12-31 20:00:00	0
2018-12-31 21:00:00	0
2018-12-31 22:00:00	0
2018-12-31 23:00:00	0
2019-01-01 00:00:00	0
2019-01-01 01:00:00	0
2019-01-01 02:00:00	0
2019-01-01 03:00:00	0
2019-01-01 04:00:00	0
2019-01-01 05:00:00	0
2019-01-01 06:00:00	0
2019-01-01 07:00:00	0
2019-01-01 08:00:00	0
2019-01-01 09:00:00	0
2019-01-01 10:00:00	0
2019-01-01 11:00:00	0
2019-01-01 12:00:00	0
2019-01-01 13:00:00	0
2019-01-01 14:00:00	0
2019-01-01 15:00:00	0
2019-01-01 16:00:00	0
2019-01-01 17:00:00	0
2019-01-01 18:00:00	0
2019-01-01 19:00:00	0.2
2019-01-01 20:00:00	0
2019-01-01 21:00:00	0
2019-01-01 22:00:00	0
2019-01-01 23:00:00	0
2019-01-02 00:00:00	0
2019-01-02 01:00:00	0
2019-01-02 02:00:00	0
2019-01-02 03:00:00	0
2019-01-02 04:00:00	0
2019-01-02 05:00:00	0
2019-01-02 06:00:00	0
2019-01-02 07:00:00	0
2019-01-02 08:00:00	0
2019-01-02 09:00:00	0
2019-01-02 10:00:00	0
2019-01-02 11:00:00	0
2019-01-02 12:00:00	0
2019-01-02 13:00:00	0
2019-01-02 14:00:00	0
2019-01-02 15:00:00	0
2019-01-02 16:00:00	0
2019-01-02 17:00:00	0
2019-01-02 18:00:00	0
2019-01-02 19:00:00	0
2019-01-02 20:00:00	0
2019-01-02 21:00:00	0
2019-01-02 22:00:00	0
2019-01-02 23:00:00	0
2019-01-03 00:00:00	0
2019-01-03 01:00:00	0
2019-01-03 02:00:00	0
2019-01-03 03:00:00	0
2019-01-03 04:00:00	0
2019-01-03 05:00:00	0
2019-01-03 06:00:00	0
2019-01-03 07:00:00	0
2019-01-03 08:00:00	0
2019-01-03 09:00:00	0
2019-01-03 10:00:00	0
2019-01-03 11:00:00	0
2019-01-03 12:00:00	0
2019-01-03 13:00:00	0
2019-01-03 14:00:00	0
2019-01-03 15:00:00	0
2019-01-03 16:00:00	0
2019-01-03 17:00:00	0
2019-01-03 18:00:00	0
2019-01-03 19:00:00	0
2019-01-03 20:00:00	0
2019-01-03 21:00:00	0
2019-01-03 22:00:00	0.2
2019-01-03 23:00:00	0.8
2019-01-04 00:00:00	0
2019-01-04 01:00:00	0
2019-01-04 02:00:00	0
2019-01-04 03:00:00	0
2019-01-04 04:00:00	0
2019-01-04 05:00:00	0
2019-01-04 06:00:00	0
2019-01-04 07:00:00	0
2019-01-04 08:00:00	0
2019-01-04 09:00:00	0
2019-01-04 10:00:00	0
2019-01-04 11:00:00	0
2019-01-04 12:00:00	0
2019-01-04 13:00:00	1.4
2019-01-04 14:00:00	7.2
2019-01-04 15:00:00	0.2
2019-01-04 16:00:00	0
2019-01-04 17:00:00	0
2019-01-04 18:00:00	0
2019-01-04 19:00:00	6
2019-01-04 20:00:00	11.4
2019-01-04 21:00:00	4.8
2019-01-04 22:00:00	17.4
2019-01-04 23:00:00	10.6
2019-01-05 00:00:00	7.2
2019-01-05 01:00:00	7.6
2019-01-05 02:00:00	1.2
2019-01-05 03:00:00	0
2019-01-05 04:00:00	0
2019-01-05 05:00:00	0
2019-01-05 06:00:00	0
2019-01-05 07:00:00	0
2019-01-05 08:00:00	0
2019-01-05 09:00:00	0
2019-01-05 10:00:00	0
2019-01-05 11:00:00	0
2019-01-05 12:00:00	0
2019-01-05 13:00:00	0
2019-01-05 14:00:00	0
2019-01-05 15:00:00	0
2019-01-05 16:00:00	0.2
2019-01-05 17:00:00	0.4
2019-01-05 18:00:00	0
2019-01-05 19:00:00	0
2019-01-05 20:00:00	0
2019-01-05 21:00:00	0
2019-01-05 22:00:00	0
2019-01-05 23:00:00	0
2019-01-06 00:00:00	0
2019-01-06 01:00:00	0
2019-01-06 02:00:00	0
2019-01-06 03:00:00	0
2019-01-06 04:00:00	0
2019-01-06 05:00:00	0.2
2019-01-06 06:00:00	0.2
2019-01-06 07:00:00	0
2019-01-06 08:00:00	0
2019-01-06 09:00:00	0
2019-01-06 10:00:00	0
2019-01-06 11:00:00	0.2
2019-01-06 12:00:00	0
2019-01-06 13:00:00	0.6
2019-01-06 14:00:00	0.2
2019-01-06 15:00:00	5.4
2019-01-06 16:00:00	10.6
2019-01-06 17:00:00	0
2019-01-06 18:00:00	0
2019-01-06 19:00:00	0
2019-01-06 20:00:00	0
2019-01-06 21:00:00	0
2019-01-06 22:00:00	0
2019-01-06 23:00:00	0
2019-01-07 00:00:00	0
2019-01-07 01:00:00	0
2019-01-07 02:00:00	0
2019-01-07 03:00:00	0
2019-01-07 04:00:00	0
2019-01-07 05:00:00	0
2019-01-07 06:00:00	0.2
2019-01-07 07:00:00	0
2019-01-07 08:00:00	0
2019-01-07 09:00:00	0
2019-01-07 10:00:00	0
2019-01-07 11:00:00	0
2019-01-07 12:00:00	0
2019-01-07 13:00:00	0
2019-01-07 14:00:00	0
2019-01-07 15:00:00	0
2019-01-07 16:00:00	0
2019-01-07 17:00:00	0
2019-01-07 18:00:00	0
2019-01-07 19:00:00	0
2019-01-07 20:00:00	0
2019-01-07 21:00:00	0
2019-01-07 22:00:00	0
2019-01-07 23:00:00	0
2019-01-08 00:00:00	0
2019-01-08 01:00:00	0
2019-01-08 02:00:00	0
2019-01-08 03:00:00	0
2019-01-08 04:00:00	0
2019-01-08 05:00:00	0
2019-01-08 06:00:00	0
2019-01-08 07:00:00	0
2019-01-08 08:00:00	0
2019-01-08 09:00:00	0
2019-01-08 10:00:00	0
2019-01-08 11:00:00	0
2019-01-08 12:00:00	0
2019-01-08 13:00:00	0
2019-01-08 14:00:00	0.6
2019-01-08 15:00:00	0
2019-01-08 16:00:00	0
2019-01-08 17:00:00	0
2019-01-08 18:00:00	0
2019-01-08 19:00:00	0
2019-01-08 20:00:00	0
2019-01-08 21:00:00	0
2019-01-08 22:00:00	0
2019-01-08 23:00:00	0
	95.6

## Sheet: ph 04-08-2019
date	Cumulative rainfall [mm]
2019-03-25 00:00:00	0
2019-03-25 01:00:00	0
2019-03-25 02:00:00	0
2019-03-25 03:00:00	0
2019-03-25 04:00:00	0
2019-03-25 05:00:00	0
2019-03-25 06:00:00	0
2019-03-25 07:00:00	0
2019-03-25 08:00:00	0
2019-03-25 09:00:00	0
2019-03-25 10:00:00	0
2019-03-25 11:00:00	0
2019-03-25 12:00:00	0
2019-03-25 13:00:00	0
2019-03-25 14:00:00	0
2019-03-25 15:00:00	0
2019-03-25 16:00:00	0
2019-03-25 17:00:00	0
2019-03-25 18:00:00	0
2019-03-25 19:00:00	0
2019-03-25 20:00:00	0
2019-03-25 21:00:00	0
2019-03-25 22:00:00	0
2019-03-25 23:00:00	0
2019-03-26 00:00:00	0
2019-03-26 01:00:00	0
2019-03-26 02:00:00	0
2019-03-26 03:00:00	0
2019-03-26 04:00:00	0
2019-03-26 05:00:00	0
2019-03-26 06:00:00	0
2019-03-26 07:00:00	0
2019-03-26 08:00:00	0
2019-03-26 09:00:00	0
2019-03-26 10:00:00	0
2019-03-26 11:00:00	0
2019-03-26 12:00:00	0
2019-03-26 13:00:00	0
2019-03-26 14:00:00	0
2019-03-26 15:00:00	0
2019-03-26 16:00:00	0
2019-03-26 17:00:00	0
2019-03-26 18:00:00	0
2019-03-26 19:00:00	0
2019-03-26 20:00:00	0
2019-03-26 21:00:00	0
2019-03-26 22:00:00	0
2019-03-26 23:00:00	0
2019-03-27 00:00:00	0
2019-03-27 01:00:00	0
2019-03-27 02:00:00	0
2019-03-27 03:00:00	0
2019-03-27 04:00:00	0
2019-03-27 05:00:00	0
2019-03-27 06:00:00	0
2019-03-27 07:00:00	0
2019-03-27 08:00:00	0
2019-03-27 09:00:00	0
2019-03-27 10:00:00	0
2019-03-27 11:00:00	0
2019-03-27 12:00:00	0
2019-03-27 13:00:00	0
2019-03-27 14:00:00	0
2019-03-27 15:00:00	0
2019-03-27 16:00:00	0
2019-03-27 17:00:00	0
2019-03-27 18:00:00	0
2019-03-27 19:00:00	0
2019-03-27 20:00:00	0
2019-03-27 21:00:00	0
2019-03-27 22:00:00	0
2019-03-27 23:00:00	0
2019-03-28 00:00:00	0
2019-03-28 01:00:00	0
2019-03-28 02:00:00	0
2019-03-28 03:00:00	0
2019-03-28 04:00:00	0
2019-03-28 05:00:00	0
2019-03-28 06:00:00	0
2019-03-28 07:00:00	0
2019-03-28 08:00:00	0
2019-03-28 09:00:00	0
2019-03-28 10:00:00	0
2019-03-28 11:00:00	0
2019-03-28 12:00:00	0
2019-03-28 13:00:00	0
2019-03-28 14:00:00	0
2019-03-28 15:00:00	0
2019-03-28 16:00:00	0
2019-03-28 17:00:00	0
2019-03-28 18:00:00	0
2019-03-28 19:00:00	0
2019-03-28 20:00:00	0
2019-03-28 21:00:00	0
2019-03-28 22:00:00	0
2019-03-28 23:00:00	0
2019-03-29 00:00:00	0
2019-03-29 01:00:00	0
2019-03-29 02:00:00	0
2019-03-29 03:00:00	0
2019-03-29 04:00:00	0
2019-03-29 05:00:00	0
2019-03-29 06:00:00	0
2019-03-29 07:00:00	0
2019-03-29 08:00:00	0
2019-03-29 09:00:00	0
2019-03-29 10:00:00	0
2019-03-29 11:00:00	0
2019-03-29 12:00:00	0
2019-03-29 13:00:00	0
2019-03-29 14:00:00	0
2019-03-29 15:00:00	0
2019-03-29 16:00:00	0
2019-03-29 17:00:00	0
2019-03-29 18:00:00	0
2019-03-29 19:00:00	0
2019-03-29 20:00:00	0
2019-03-29 21:00:00	0
2019-03-29 22:00:00	0
2019-03-29 23:00:00	0
2019-03-30 00:00:00	0
2019-03-30 01:00:00	0
2019-03-30 02:00:00	0
2019-03-30 03:00:00	0
2019-03-30 04:00:00	0
2019-03-30 05:00:00	0
2019-03-30 06:00:00	0
2019-03-30 07:00:00	0
2019-03-30 08:00:00	0
2019-03-30 09:00:00	0
2019-03-30 10:00:00	0
2019-03-30 11:00:00	0
2019-03-30 12:00:00	0
2019-03-30 13:00:00	0
2019-03-30 14:00:00	0
2019-03-30 15:00:00	0
2019-03-30 16:00:00	0
2019-03-30 17:00:00	0
2019-03-30 18:00:00	0
2019-03-30 19:00:00	0
2019-03-30 20:00:00	0
2019-03-30 21:00:00	0
2019-03-30 22:00:00	0
2019-03-30 23:00:00	0
2019-03-31 00:00:00	0
2019-03-31 01:00:00	0
2019-03-31 02:00:00	0
2019-03-31 03:00:00	0
2019-03-31 04:00:00	0
2019-03-31 05:00:00	0
2019-03-31 06:00:00	0
2019-03-31 07:00:00	0
2019-03-31 08:00:00	0
2019-03-31 09:00:00	0
2019-03-31 10:00:00	0
2019-03-31 11:00:00	0
2019-03-31 12:00:00	0
2019-03-31 13:00:00	0
2019-03-31 14:00:00	0
2019-03-31 15:00:00	0
2019-03-31 16:00:00	0
2019-03-31 17:00:00	0
2019-03-31 18:00:00	0
2019-03-31 19:00:00	0
2019-03-31 20:00:00	0
2019-03-31 21:00:00	0
2019-03-31 22:00:00	0
2019-03-31 23:00:00	0
2019-04-01 00:00:00	0
2019-04-01 01:00:00	0
2019-04-01 02:00:00	0
2019-04-01 03:00:00	0
2019-04-01 04:00:00	0
2019-04-01 05:00:00	0
2019-04-01 06:00:00	0
2019-04-01 07:00:00	0
2019-04-01 08:00:00	0
2019-04-01 09:00:00	0
2019-04-01 10:00:00	0
2019-04-01 11:00:00	0
2019-04-01 12:00:00	0
2019-04-01 13:00:00	0
2019-04-01 14:00:00	0
2019-04-01 15:00:00	0
2019-04-01 16:00:00	0
2019-04-01 17:00:00	0
2019-04-01 18:00:00	0
2019-04-01 19:00:00	0
2019-04-01 20:00:00	0
2019-04-01 21:00:00	0
2019-04-01 22:00:00	0
2019-04-01 23:00:00	0	3.3
2019-04-02 00:00:00	0
2019-04-02 01:00:00	0
2019-04-02 02:00:00	0
2019-04-02 03:00:00	0
2019-04-02 04:00:00	0
2019-04-02 05:00:00	0
2019-04-02 06:00:00	0
2019-04-02 07:00:00	0
2019-04-02 08:00:00	0
2019-04-02 09:00:00	0
2019-04-02 10:00:00	0
2019-04-02 11:00:00	0
2019-04-02 12:00:00	0
2019-04-02 13:00:00	0
2019-04-02 14:00:00	0
2019-04-02 15:00:00	0
2019-04-02 16:00:00	0
2019-04-02 17:00:00	0
2019-04-02 18:00:00	0
2019-04-02 19:00:00	0
2019-04-02 20:00:00	0
2019-04-02 21:00:00	0
2019-04-02 22:00:00	0
2019-04-02 23:00:00	0	3.2
2019-04-03 00:00:00	0
2019-04-03 01:00:00	0
2019-04-03 02:00:00	0
2019-04-03 03:00:00	0
2019-04-03 04:00:00	0
2019-04-03 05:00:00	0
2019-04-03 06:00:00	0
2019-04-03 07:00:00	0
2019-04-03 08:00:00	0
2019-04-03 09:00:00	0
2019-04-03 10:00:00	0
2019-04-03 11:00:00	0
2019-04-03 12:00:00	0
2019-04-03 13:00:00	0
2019-04-03 14:00:00	0
2019-04-03 15:00:00	0
2019-04-03 16:00:00	0
2019-04-03 17:00:00	0
2019-04-03 18:00:00	0
2019-04-03 19:00:00	0
2019-04-03 20:00:00	0
2019-04-03 21:00:00	0
2019-04-03 22:00:00	0
2019-04-03 23:00:00	0	3
2019-04-04 00:00:00	0
2019-04-04 01:00:00	0
2019-04-04 02:00:00	0
2019-04-04 03:00:00	0
2019-04-04 04:00:00	0
2019-04-04 05:00:00	0
2019-04-04 06:00:00	0
2019-04-04 07:00:00	0
2019-04-04 08:00:00	0
2019-04-04 09:00:00	0
2019-04-04 10:00:00	0
2019-04-04 11:00:00	0
2019-04-04 12:00:00	0
2019-04-04 13:00:00	0
2019-04-04 14:00:00	0
2019-04-04 15:00:00	0
2019-04-04 16:00:00	0
2019-04-04 17:00:00	0
2019-04-04 18:00:00	0
2019-04-04 19:00:00	0
2019-04-04 20:00:00	0
2019-04-04 21:00:00	0
2019-04-04 22:00:00	0
2019-04-04 23:00:00	0	3.3
2019-04-05 00:00:00	0
2019-04-05 01:00:00	0
2019-04-05 02:00:00	0
2019-04-05 03:00:00	0
2019-04-05 04:00:00	0
2019-04-05 05:00:00	0
2019-04-05 06:00:00	0
2019-04-05 07:00:00	0
2019-04-05 08:00:00	0
2019-04-05 09:00:00	0
2019-04-05 10:00:00	0
2019-04-05 11:00:00	0
2019-04-05 12:00:00	0
2019-04-05 13:00:00	0
2019-04-05 14:00:00	0
2019-04-05 15:00:00	2.2
2019-04-05 16:00:00	0
2019-04-05 17:00:00	0
2019-04-05 18:00:00	0
2019-04-05 19:00:00	0
2019-04-05 20:00:00	0
2019-04-05 21:00:00	0
2019-04-05 22:00:00	0
2019-04-05 23:00:00	0	2.9
2019-04-06 00:00:00	0
2019-04-06 01:00:00	0
2019-04-06 02:00:00	0
2019-04-06 03:00:00	0
2019-04-06 04:00:00	0
2019-04-06 05:00:00	0
2019-04-06 06:00:00	0
2019-04-06 07:00:00	0
2019-04-06 08:00:00	0
2019-04-06 09:00:00	0
2019-04-06 10:00:00	0
2019-04-06 11:00:00	0
2019-04-06 12:00:00	0
2019-04-06 13:00:00	0
2019-04-06 14:00:00	0
2019-04-06 15:00:00	0
2019-04-06 16:00:00	0
2019-04-06 17:00:00	0
2019-04-06 18:00:00	2.8
2019-04-06 19:00:00	32.6
2019-04-06 20:00:00	11
2019-04-06 21:00:00	17.4
2019-04-06 22:00:00	4.4
2019-04-06 23:00:00	5.4	2.5
2019-04-07 00:00:00	3
2019-04-07 01:00:00	1.6
2019-04-07 02:00:00	0.6
2019-04-07 03:00:00	0.6
2019-04-07 04:00:00	0.2
2019-04-07 05:00:00	0
2019-04-07 06:00:00	0
2019-04-07 07:00:00	0
2019-04-07 08:00:00	0
2019-04-07 09:00:00	0
2019-04-07 10:00:00	0
2019-04-07 11:00:00	0
2019-04-07 12:00:00	0
2019-04-07 13:00:00	0
2019-04-07 14:00:00	0
2019-04-07 15:00:00	0
2019-04-07 16:00:00	0
2019-04-07 17:00:00	0
2019-04-07 18:00:00	0
2019-04-07 19:00:00	0.2
2019-04-07 20:00:00	1.2
2019-04-07 21:00:00	0.2
2019-04-07 22:00:00	0.4
2019-04-07 23:00:00	15.6	2.1
2019-04-08 00:00:00	24.6
2019-04-08 01:00:00	5.2
2019-04-08 02:00:00	4
2019-04-08 03:00:00	6.8
2019-04-08 04:00:00	2.2
2019-04-08 05:00:00	0.6
2019-04-08 06:00:00	1.4
2019-04-08 07:00:00	6.2
2019-04-08 08:00:00	1.4
2019-04-08 09:00:00	2
2019-04-08 10:00:00	0.8
2019-04-08 11:00:00	1.4
2019-04-08 12:00:00	2
2019-04-08 13:00:00	1.4
2019-04-08 14:00:00	0.8
2019-04-08 15:00:00	0
2019-04-08 16:00:00	0
2019-04-08 17:00:00	0
2019-04-08 18:00:00	0
2019-04-08 19:00:00	2.6
2019-04-08 20:00:00	10.8
2019-04-08 21:00:00	1.4
2019-04-08 22:00:00	2.2
2019-04-08 23:00:00	0.2	1.2
	177.4
